# Supplementary material for: Identification of SARS-CoV-2-binding lectins on a commercial lectin array
Source: Sci Rep. 2025 Jul 1;15:21687. doi: 10.1038/s41598-025-01903-5 (PMC12217048; doi:10.1038/s41598-025-01903-5)
Supplement: Supplementary file 1 — Supplementary Information 1. [file 41598_2025_1903_MOESM1_ESM.xlsx]

## Sheet: Figure1c
Sialic Acid			normalized	normalized	Average	std dev		Fucose			normalized	normalized	Average	std dev		Mannose			normalized	normalized	Average	std dev		PAA Biotin			normalized	normalized	Average	std dev			Lectins	PAA Biotin	Fucose	Mannose	Sialic acid	Fucose	Mannose	Sialic acid	Carbohydrate specificity as per Ray Biotech Lectin Array Manual
POS					2347.42			POS					4009.58			POS					1633.83			POS					3929.25				AAA	-0.700886	5.81018	7.84012	10.5181	-8.28976	-11.186	-15.0068	aFuc
NEG					213			NEG					185.833			NEG					116			NEG					291				AAL	87.4596	486.15	24.7063	101.316	5.55857	0.282488	1.15843	Fucα6GlcNAc
AAA	402	473	8.85488	12.1813	10.5181	2.35215		AAA	515	301	8.60848	3.01188	5.81018	3.95739		AAA	193	277	5.07302	10.6072	7.84012	3.91327		AAA	238	293	-1.45674	0.0549715	-0.700886	1.06894			ABA	1.88277	6.43783	3.45888	1.33526	3.41934	1.83712	0.709198	Galactose-β-1,3-N-acetylgalactosamine
AAL	2004	2747	83.9105	118.721	101.316	24.6147		AAL	18739	18811	485.209	487.092	486.15	1.33146		AAL	354	628	15.6802	33.7323	24.7063	12.7647		AAL	3467	3479	87.2947	87.6245	87.4596	0.233224			ABL	0.206143	66.3921	6.91776	5.43474	322.068	33.558	26.3639	Galactose-β-1,3-N-acetylgalactosamine, galactose-β1,3-N-acetylglucosamine
ABA	247	236	1.59294	1.07758	1.33526	0.364417		ABA	527	337	8.92231	3.95336	6.43783	3.51357		ABA	188	149	4.7436	2.17415	3.45888	1.81688		ABA	466	253	4.81	-1.04446	1.88277	4.13973			ACG	1.95149	1.92656	5.60009	-2.64709	0.987224	2.86965	-1.35645	α2-3 Sialic Acid
ABL	456	202	11.3848	-0.515363	5.43474	8.41472		ABL	3814	1635	94.885	37.8991	66.3921	40.2951		ABL	298	144	11.9908	1.84473	6.91776	7.17433		ABL	375	222	2.3088	-1.89652	0.206143	2.97361			ACL	-1.29183	1.0243	8.66367	20.146	-0.792906	-6.70651	-15.5949	Galβ3GalNAc
ACG	257	56	2.06145	-7.35564	-2.64709	6.65889		ACG	405	114	5.73172	-1.87861	1.92656	5.38132		ACG	308	94	12.6496	-1.44943	5.60009	9.96953		ACG	434	290	3.93046	-0.0274857	1.95149	2.79869			AMA	2.43249	18.9387	370.396	44.9303	7.78571	152.271	18.4709	Mannose
ACL	248	1038	1.63979	38.6522	20.146	26.1718		ACL	316	134	3.40416	-1.35556	1.0243	3.36563		ACL	231	264	7.57659	9.75074	8.66367	1.53736		ACL	376	112	2.33629	-4.91995	-1.29183	5.13093			ASA	0.357315	1.58658	8.63072	31.2966	4.44027	24.1544	87.5884	αMan
AMA	503	1841	13.5869	76.2738	44.9303	44.3263		AMA	987	833	20.9524	16.9249	18.9387	2.84784		AMA	6760	4716	437.729	303.064	370.396	95.223		AMA	571	188	7.69601	-2.83103	2.43249	7.44374			BANLEC	2.89975	210.988	914.198	56.2917	72.761	315.268	19.4126	containing α1,3-glycoside bond
ASA	1132	630	43.0563	19.537	31.2966	16.6307		ASA	322	171	3.56108	-0.387926	1.58658	2.79237		ASA	338	156	14.6261	2.63534	8.63072	8.47876		ASA	444	164	4.20532	-3.49069	0.357315	5.4419			BC2L-A	7.06384	1.80887	362.952	3.8418	0.256075	51.3817	0.543869	High-mannose
BANLEC	1655	1174	67.5594	45.024	56.2917	15.935		BANLEC	9662	6845	247.824	174.153	210.988	52.0934		BANLEC	13910	14074	908.795	919.6	914.198	7.6402		BANLEC	539	254	6.81646	-1.01697	2.89975	5.53908			BC2LCN	43.0839	10.0338	28.1981	36.7548	0.232889	0.654492	0.853098	Fucα1-2Galβ1-3GalNAc (H type 3), Fucα1-2Galβ1-3GlcNAc (H type 1)
BC2L-A	340	250	5.9501	1.73349	3.8418	2.98159		BC2L-A	279	231	2.43653	1.18121	1.80887	0.88764		BC2L-A	5131	6119	330.405	395.498	362.952	46.0276		BC2L-A	142	954	-4.09538	18.223	7.06384	15.7815			BPA	-3.11963	-0.191784	3.62359	-3.25616	0.0614764	-1.16154	1.04376	Galβ3GalNAc
BC2LCN	1178	817	45.2114	28.2981	36.7548	11.9595		BC2LCN	584	555	10.413	9.65457	10.0338	0.536282		BC2LCN	466	622	23.0592	33.337	28.1981	7.26751		BC2LCN	1838	1879	42.5204	43.6474	43.0839	0.79685			CA	-2.62489	-0.806364	5.10596	-0.632491	0.307199	-1.94521	0.240959	α or βGlcNAc
BPA	169	118	-2.06145	-4.45086	-3.25616	1.68957		BPA	126	231	-1.56478	1.18121	-0.191784	1.94171		BPA	188	154	4.7436	2.50357	3.62359	1.58394		BPA	190	165	-2.77606	-3.4632	-3.11963	0.485884			CAA	1.0582	0.958919	6.09421	23.5193	0.906178	5.75903	22.2257	Lactose > N-Acetylgalactosamine > Galactose
CA	242	157	1.35869	-2.62367	-0.632491	2.81595		CA	167	143	-0.492536	-1.12019	-0.806364	0.44382		CA	204	183	5.79774	4.41419	5.10596	0.978318		CA	254	137	-1.01697	-4.2328	-2.62489	2.27394			CALSEPA	-2.96846	18.5856	23.751	-6.13751	-6.26102	-8.0011	2.06757	N-Acetylgalactosamine
CAA	361	1069	6.93398	40.1046	23.5193	23.4552		CAA	206	239	0.527405	1.39043	0.958919	0.610252		CAA	164	253	3.1624	9.02602	6.09421	4.14621		CAA	409	250	3.24332	-1.12692	1.0582	3.09022			CGL2	-0.659658	28.9027	8.40013	2.55339	-43.8147	-12.7341	-3.87078	High-mannose
CALSEPA	52	112	-7.54304	-4.73197	-6.13751	1.98773		CALSEPA	1180	613	25.9998	11.1714	18.5856	10.4852		CALSEPA	740	213	41.1112	6.39069	23.751	24.5511		CALSEPA	205	161	-2.36377	-3.57315	-2.96846	0.855156			CNL	-2.0202	2.59344	5.17185	2.69394	-1.28375	-2.56006	-1.3335	βGal, GalNAcα1-3Gal (Blood Group A), Galα1-3Gal (Blood Group B)
CGL2	250	285	1.73349	3.37329	2.55339	1.15951		CGL2	138	2444	-1.25095	59.0563	28.9027	42.6437		CGL2	170	317	3.5577	13.2426	8.40013	6.84823		CGL2	222	312	-1.89652	0.577201	-0.659658	1.74918			Con A	0.810829	-0.270241	85.7802	14.969	-0.333289	105.793	18.4613	2]Galβ1-4GlcNAc (Blood Group A)
CNL	309	232	4.49772	0.890173	2.69394	2.55092		CNL	363	207	4.63332	0.553558	2.59344	2.88483		CNL	213	176	6.39069	3.953	5.17185	1.7237		CNL	232	203	-1.62166	-2.41875	-2.0202	0.563625			CPA	-1.8278	-0.47946	4.77655	2.88135	0.262315	-2.61327	-1.5764	αMan, αGlc
Con A	793	272	27.1737	2.76422	14.969	17.2601		Con A	194	157	0.213577	-0.754059	-0.270241	0.684222		Con A	1738	1098	106.863	64.6975	85.7802	29.8154		Con A	305	336	0.3848	1.23686	0.810829	0.602496			CSA	-0.659658	2.30576	2.20709	6.74657	-3.49539	-3.34582	-10.2274	Fetuin
CPA	377	172	7.6836	-1.9209	2.88135	6.79141		CPA	152	183	-0.884821	-0.0740983	-0.47946	0.573267		CPA	258	119	9.35544	0.19765	4.77655	6.47554		CPA	250	199	-1.12692	-2.52869	-1.8278	0.991203			DBA	0.316086	0.553558	2.73416	183.657	1.75129	8.65005	581.034	N-Acetylgalactosamine
CSA	456	258	11.3848	2.1083	6.74657	6.5595		CSA	319	229	3.48262	1.12891	2.30576	1.66432		CSA	167	132	3.36005	1.05413	2.20709	1.63053		CSA	258	276	-0.907029	-0.412286	-0.659658	0.349836			DISCOIDIN I	-0.755858	6.98703	9.12485	5.38789	-9.24384	-12.0722	-7.12818	aGalNAc
DBA	7347	919	334.237	33.077	183.657	212.952		DBA	216	198	0.788929	0.318187	0.553558	0.332865		DBA	160	155	2.89887	2.56945	2.73416	0.232933		DBA	259	346	-0.879544	1.51172	0.316086	1.69088			DISCOIDIN II	-0.948258	2.58036	8.63072	-1.61637	-2.72116	-9.10166	1.70456	αGalNAc (Tn antigen), LacNAc
DISCOIDIN I	463	193	11.7128	-0.937024	5.38789	8.94478		DISCOIDIN I	334	572	3.8749	10.0992	6.98703	4.40121		DISCOIDIN I	388	121	17.9203	0.329417	9.12485	12.4386		DISCOIDIN I	209	318	-2.25383	0.742115	-0.755858	2.11845			DSA	0.274857	1.66503	5.46832	-4.54457	6.0578	19.8951	-16.5343	Gal, LacNAc, Asialoglycans, Gal/GalNAcβ1-4GlcNAcβ1-6Gal/GalNAc
DISCOIDIN II	208	149	-0.234256	-2.99848	-1.61637	1.9546		DISCOIDIN II	308	261	3.19494	1.96578	2.58036	0.869147		DISCOIDIN II	313	181	12.979	4.28242	8.63072	6.14943		DISCOIDIN II	306	207	0.412286	-2.3088	-0.948258	1.9241			ECA	5.89569	1.56042	7.346	10.5181	0.264672	1.24599	1.78403	(GlcNAc)2-4
DSA	84	148	-6.04381	-3.04533	-4.54457	2.12024		DSA	299	200	2.95957	0.370491	1.66503	1.83076		DSA	234	164	7.77424	3.1624	5.46832	3.26106		DSA	334	268	1.18189	-0.632172	0.274857	1.28273			EEL	-2.70735	-0.348698	6.39069	13.2823	0.128797	-2.3605	-4.90603	Galβ4GlcNAc
ECA	292	583	3.70125	17.3349	10.5181	9.64048		ECA	218	273	0.841234	2.27961	1.56042	1.01709		ECA	227	228	7.31306	7.37894	7.346	0.0465866		ECA	566	445	7.55858	4.2328	5.89569	2.35168			F17AG	-2.51495	-0.100251	0.757659	7.19166	0.0398619	-0.301263	-2.85957	Galα3Gal
EEL	240	753	1.26498	25.2997	13.2823	16.9951		EEL	211	134	0.658167	-1.35556	-0.348698	1.42392		EEL	252	174	8.96014	3.82124	6.39069	3.63375		EEL	227	158	-1.75909	-3.6556	-2.70735	1.34104			GAL1	0.948258	2.61959	7.84012	8.22239	2.76253	8.26792	8.67104	GlcNAc
F17AG	491	242	13.0246	1.35869	7.19166	8.24907		F17AG	141	223	-1.1725	0.971995	-0.100251	1.51638		F17AG	95	160	-1.38355	2.89887	0.757659	3.02813		F17AG	165	234	-3.4632	-1.56669	-2.51495	1.34104			GAL1-S	0.247372	28.6673	8.1366	-1.54609	115.888	32.8922	-6.25007	branched LacNAc, Gal
GAL1	475	302	12.275	4.16976	8.22239	5.73128		GAL1	300	272	2.98573	2.25346	2.61959	0.51779		GAL1	232	238	7.64247	8.03777	7.84012	0.27952		GAL1	356	295	1.78657	0.109943	0.948258	1.18556			GAL2	1.1544	5.23483	14.8896	2.55339	4.53467	12.8982	2.21187	branched LacNAc
GAL1-S	112	248	-4.73197	1.63979	-1.54609	4.50552		GAL1-S	400	2164	5.60096	51.7337	28.6673	32.6208		GAL1-S	146	333	1.9765	14.2967	8.1366	8.71169		GAL1-S	210	390	-2.22635	2.72109	0.247372	3.49836			GAL3	4.05415	7.34009	23.6521	6.62945	1.81051	5.83406	1.63523	GalNAcα1-3Gal (Blood Group A), branched LacNAc
GAL2	226	309	0.609066	4.49772	2.55339	2.74969		GAL2	438	334	6.59475	3.8749	5.23483	1.92322		GAL2	350	334	15.4167	14.3626	14.8896	0.745385		GAL2	336	330	1.23686	1.07194	1.1544	0.116612			GAL3C-S	-0.151172	-0.950202	7.28011	0.773045	6.28558	-48.158	-5.11369	poly LacNAc
GAL3	369	340	7.30879	5.9501	6.62945	0.960735		GAL3	378	555	5.02561	9.65457	7.34009	3.27317		GAL3	552	398	28.7252	18.5791	23.6521	7.17433		GAL3	506	371	5.90943	2.19886	4.05415	2.62377			GAL7-S	14.9248	1.46889	0.0988251	23.3553	0.0984197	0.00662155	1.56487	poly LacNAc
GAL3C-S	204	255	-0.421661	1.96775	0.773045	1.68957		GAL3C-S	151	148	-0.910973	-0.98943	-0.950202	0.0554775		GAL3C-S	228	225	7.37894	7.18129	7.28011	0.13976		GAL3C-S	313	258	0.604686	-0.907029	-0.151172	1.06894			GAL9	-1.0582	4.93407	-0.658834	-1.19471	-4.6627	0.622598	1.129	Galβ1-3GlcNAc
GAL7-S	129	1294	-3.9355	50.6462	23.3553	38.5951		GAL7-S	193	291	0.187425	2.75035	1.46889	1.81226		GAL7-S	129	106	0.856484	-0.658834	0.0988251	1.07149		GAL7-S	258	1410	-0.907029	30.7565	14.9248	22.3895			GHA	27.4995	9.54996	9.75074	87.3775	0.347278	0.354579	3.17742	poly LacNAc, GalNAcα1-3Gal (Blood Group A)
GAL9	203	172	-0.468512	-1.9209	-1.19471	1.02699		GAL9	219	530	0.867386	9.00076	4.93407	5.75117		GAL9	119	93	0.19765	-1.51532	-0.658834	1.21125		GAL9	256	249	-0.962001	-1.1544	-1.0582	0.136047			GNA	1.20937	1.49504	0.658834	31.4137	1.23621	0.544773	25.9752	Gal, methyl a-D-galactopyranoside, GalNAc
GHA	2131	2025	89.8606	84.8944	87.3775	3.51165		GHA	475	627	7.56238	11.5375	9.54996	2.81086		GHA	232	296	7.64247	11.859	9.75074	2.98154		GHA	1297	1286	27.6507	27.3483	27.4995	0.213789			GRFT	-3.02343	25.4637	246.404	1.99118	-8.42211	-81.4981	-0.658582	αMan
GNA	1458	309	58.3298	4.49772	31.4137	38.065		GNA	279	207	2.43653	0.553558	1.49504	1.33146		GNA	103	149	-0.856484	2.17415	0.658834	2.14298		GNA	452	218	4.4252	-2.00646	1.20937	4.54787			GS-I	2.52869	0.0174349	10.5084	4.31031	0.00689484	4.15567	1.70456	high mannose
GRFT	353	158	6.55917	-2.57682	1.99118	6.46012		GRFT	1037	1282	22.26	28.6673	25.4637	4.53066		GRFT	4106	3606	262.875	229.933	246.404	23.2933		GRFT	130	232	-4.4252	-1.62166	-3.02343	1.98241			GS-II	-1.99272	1.10276	2.43769	-2.9282	-0.553394	-1.2233	1.46945	αGal, α3GalNA
GS-I	491	119	13.0246	-4.40401	4.31031	12.3239		GS-I	201	172	0.396644	-0.361774	0.0174349	0.536282		GS-I	217	334	6.65422	14.3626	10.5084	5.45063		GS-I	301	465	0.274857	4.78252	2.52869	3.1874			HAA	5.29101	10.4391	23.6521	4.38059	1.973	4.47025	0.827931	N-Acetylgalactosamine
GS-II	195	106	-0.843322	-5.01308	-2.9282	2.94846		GS-II	231	225	1.18121	1.0243	1.10276	0.110955		GS-II	169	137	3.49182	1.38355	2.43769	1.49077		GS-II	145	292	-4.01292	0.0274857	-1.99272	2.857			HHA	-0.755858	5.4702	5.20479	-0.538789	-7.23707	-6.88593	0.712818	αMan
HAA	360	253	6.88713	1.87405	4.38059	3.54478		HAA	354	816	4.39795	16.4803	10.4391	8.54353		HAA	306	644	12.5178	34.7864	23.6521	15.7463		HAA	482	485	5.24978	5.33223	5.29101	0.0583061			HMA	-0.151172	0.448948	2.70122	-0.117128	-2.96979	-17.8686	0.774802	N-Acetylneuraminic acid, N-Acetylgalactosamine
HHA	263	140	2.34256	-3.42014	-0.538789	4.07484		HHA	328	462	3.71799	7.2224	5.4702	2.47799		HHA	287	103	11.2661	-0.856484	5.20479	8.57193		HHA	201	326	-2.47372	0.962001	-0.755858	2.42942			IRA	-3.13337	-1.60401	10.739	-5.50502	0.511911	-3.42729	1.7569	N-Acetyl-D-Galactosamine
HMA	205	216	-0.37481	0.140554	-0.117128	0.364417		HMA	181	225	-0.126403	1.0243	0.448948	0.81367		HMA	167	147	3.36005	2.04238	2.70122	0.931732		HMA	290	281	-0.0274857	-0.274857	-0.151172	0.174918			Jacalin	-1.55294	1.24659	0	-1.40554	-0.80273	0	0.905078	Galβ3GalNAc
IRA	146	45	-3.13903	-7.871	-5.50502	3.34601		IRA	123	126	-1.64324	-1.56478	-1.60401	0.0554775		IRA	300	258	12.1225	9.35544	10.739	1.95664		IRA	198	156	-2.55617	-3.71058	-3.13337	0.816285			LAL	-2.87226	8.97461	175.447	35.279	-3.12458	-61.0834	-12.2826	a-Me-L-Fucose among monosacchrides
Jacalin	286	80	3.42014	-6.23121	-1.40554	6.82453		Jacalin	359	108	4.52871	-2.03552	1.24659	4.64162		Jacalin	160	72	2.89887	-2.89887	0	4.09962		Jacalin	265	204	-0.714629	-2.39126	-1.55294	1.18556			LBA	-2.6936	-0.0217936	0.263534	-2.50654	0.00809088	-0.0978368	0.930553	GalNAcα(1,3)[αFuc(1,2]Gal
LAL	1794	138	74.0718	-3.51384	35.279	54.8613		LAL	309	749	3.2211	14.7281	8.97461	8.1367		LAL	5400	158	348.128	2.7671	175.447	244.207		LAL	219	154	-1.97897	-3.76555	-2.87226	1.2633			LcH A	-3.35326	-0.557917	4.15065	-3.39671	0.16638	-1.2378	1.01296	αMan, αGlc
LBA	112	207	-4.73197	-0.281107	-2.50654	3.14724		LBA	207	163	0.553558	-0.597145	-0.0217936	0.81367		LBA	88	152	-1.84473	2.3718	0.263534	2.98154		LBA	148	238	-3.93046	-1.45674	-2.6936	1.74918			LEA	-2.39126	2.30576	5.40244	-1.96775	-0.964247	-2.25924	0.822893	(GlcNAc)2-4
LcH A	141	140	-3.37329	-3.42014	-3.39671	0.0331288		LcH A	204	125	0.475101	-1.59093	-0.557917	1.46091		LcH A	162	196	3.03064	5.27067	4.15065	1.58394		LcH A	109	229	-5.00241	-1.70412	-3.35326	2.33224			LENTIL	-2.76232	1.15506	293.049	104.431	-0.41815	-106.088	-37.8057	D-Mannose, D-glucose
LEA	145	197	-3.18588	-0.749619	-1.96775	1.7227		LEA	238	310	1.36428	3.24725	2.30576	1.33146		LEA	146	250	1.9765	8.82837	5.40244	4.84501		LEA	231	177	-1.64914	-3.13337	-2.39126	1.04951			Lotus	-3.87549	1.6258	7.51071	4.42744	-0.419509	-1.938	-1.14242	αFuc
LENTIL	2417	2467	103.26	105.603	104.431	1.65644		LENTIL	273	187	2.27961	0.0305111	1.15506	1.59035		LENTIL	4343	4785	278.489	307.61	293.049	20.5913		LENTIL	124	257	-4.59012	-0.934515	-2.76232	2.5849			LPA	-1.8278	8.84385	4.90831	-2.7408	-4.83852	-2.68536	1.4995	Sialic Acid (N-Acetylneuraminic acid)
Lotus	483	132	12.6498	-3.79495	4.42744	11.6282		Lotus	281	215	2.48883	0.762777	1.6258	1.2205		Lotus	224	236	7.11541	7.90601	7.51071	0.559039		Lotus	166	134	-3.43572	-4.31526	-3.87549	0.621931			LSL-N	-1.84154	1.08968	3.45888	-2.60024	-0.591721	-1.87825	1.41199	LacNAc, poly LacNAc
LPA	177	132	-1.68664	-3.79495	-2.7408	1.4908		LPA	454	594	7.01319	10.6745	8.84385	2.58895		LPA	143	238	1.77885	8.03777	4.90831	4.42573		LPA	283	166	-0.219886	-3.43572	-1.8278	2.27394			MAA	-1.86903	-0.348698	4.61184	2.0146	0.186566	-2.4675	-1.07789	Galβ4GlcNAc
LSL-N	132	183	-3.79495	-1.40554	-2.60024	1.68957		LSL-N	236	219	1.31198	0.867386	1.08968	0.314372		LSL-N	170	167	3.5577	3.36005	3.45888	0.13976		LSL-N	255	193	-0.989487	-2.6936	-1.84154	1.20499			MALECTIN	0.632172	0.187425	6.85187	18.0143	0.296478	10.8386	28.4959	Glc2-N -biose
MAA	293	219	3.7481	0.281107	2.0146	2.45153		MAA	185	160	-0.0217936	-0.675602	-0.348698	0.462312		MAA	196	176	5.27067	3.953	4.61184	0.931732		MAA	257	189	-0.934515	-2.80355	-1.86903	1.3216			MNA-G	2.00646	-1.48632	32.7111	4.98965	-0.74077	16.3029	2.4868	Galactose
MALECTIN	998	197	36.7782	-0.749619	18.0143	26.5362		MALECTIN	199	187	0.344339	0.0305111	0.187425	0.22191		MALECTIN	177	263	4.01889	9.68486	6.85187	4.00645		MALECTIN	326	302	0.962001	0.302343	0.632172	0.466449			MNA-M	-0.1924	1.92656	446.92	37.1062	-10.0133	-2322.87	-192.859	Mannose
MNA-G	416	223	9.5108	0.468512	4.98965	6.39386		MNA-G	137	121	-1.27711	-1.69554	-1.48632	0.29588		MNA-G	961	264	55.6715	9.75074	32.7111	32.4709		MNA-G	448	280	4.31526	-0.302343	2.00646	3.26514			MOA	-1.47049	1.70426	9.25662	-3.18588	-1.15898	-6.29493	2.16655	3Galβ1-4GlcNAc, Galα1-3Gal
MNA-M	1899	111	78.9911	-4.77882	37.1062	59.2343		MNA-M	321	198	3.53492	0.318187	1.92656	2.27458		MNA-M	6760	7039	437.729	456.111	446.92	12.9977		MNA-M	301	267	0.274857	-0.659658	-0.1924	0.660802			MPL	-2.19886	3.83568	4.54595	-1.0073	-1.74439	-2.06741	0.458102	Galβ3GalNAc
MOA	127	163	-4.0292	-2.34256	-3.18588	1.19264		MOA	273	229	2.27961	1.12891	1.70426	0.81367		MOA	236	277	7.90601	10.6072	9.25662	1.91005		MOA	236	239	-1.51172	-1.42926	-1.47049	0.0583061			NPA	0.0824572	3.61338	8.89426	-4.31031	43.8213	107.865	-52.2733	αMan
MPL	222	161	0.421661	-2.43626	-1.0073	2.02086		MPL	551	114	9.54996	-1.87861	3.83568	8.08122		MPL	120	250	0.263534	8.82837	4.54595	6.05626		MPL	217	205	-2.03394	-2.36377	-2.19886	0.233224			ORYSATA	-1.5392	-0.623297	5.60009	-5.27076	0.404949	-3.63831	3.42435	High-mannose
NPA	121	121	-4.31031	-4.31031	-4.31031	0		NPA	317	331	3.43031	3.79645	3.61338	0.258895		NPA	313	189	12.979	4.80949	8.89426	5.77674		NPA	229	359	-1.70412	1.86903	0.0824572	2.5266			PA-IIL	3.82052	151.387	142.736	-3.8418	39.6248	37.3605	-1.00557	Fucose, fucose containing oligosaccharides
ORYSATA	107	94	-4.96623	-5.57529	-5.27076	0.430674		ORYSATA	132	192	-1.40787	0.161273	-0.623297	1.10955		ORYSATA	295	107	11.7931	-0.59295	5.60009	8.75828		ORYSATA	197	273	-2.58366	-0.494743	-1.5392	1.47709			PA-IL	-2.13014	-0.0740983	-0.560009	-3.95893	0.0347856	0.262897	1.85852	Galα1-3(4)Gal
PA-IIL	112	150	-4.73197	-2.95163	-3.8418	1.25889		PA-IIL	6076	5873	154.042	148.733	151.387	3.75398		PA-IIL	2292	2273	143.362	142.11	142.736	0.885145		PA-IIL	676	184	10.582	-2.94097	3.82052	9.56219			PALa	-2.08892	-0.0348698	-1.74591	-5.38789	0.0166928	0.835797	2.57927	High-mannose
PA-IL	11	246	-9.46394	1.54609	-3.95893	7.78527		PA-IL	197	169	0.292034	-0.440231	-0.0740983	0.51779		PA-IL	133	82	1.12002	-2.24004	-0.560009	2.37592		PA-IL	121	306	-4.67258	0.412286	-2.13014	3.59554			PHA-E	-1.01697	8.09851	2.89887	-6.72315	-7.96335	-2.85049	6.61094	Galβ4GlcNAcβ2Manα6(GlcNAcb4) (GlcNAcβ4Manα3)Manβ4
PALa	73	123	-6.55917	-4.21661	-5.38789	1.65644		PALa	140	229	-1.19865	1.12891	-0.0348698	1.64583		PALa	114	65	-0.131767	-3.36005	-1.74591	2.28274		PALa	232	198	-1.62166	-2.55617	-2.08892	0.660802			PHA-L	-1.30557	1.18121	1.5812	-5.71585	-0.904748	-1.21112	4.37804	Galβ4GlcNAcβ6(Gl cNAcβ2Manα3)Manα3
PHA-E	114	25	-4.63827	-8.80803	-6.72315	2.94846		PHA-E	398	593	5.54865	10.6484	8.09851	3.60604		PHA-E	153	167	2.43769	3.36005	2.89887	0.652212		PHA-E	284	224	-0.1924	-1.84154	-1.01697	1.16612			PHA-P	-2.45997	0.958919	2.70122	2.13173	-0.389809	-1.09807	-0.866566	Galβ4GlcNAcβ2Manα6(GlcNAcb4) (GlcNAcβ4Manα3)Manβ4, Galβ4GlcNAcβ6(Gl cNAcβ2Manα3)Manα3
PHA-L	71	111	-6.65287	-4.77882	-5.71585	1.32515		PHA-L	263	199	2.01809	0.344339	1.18121	1.18352		PHA-L	217	63	6.65422	-3.49182	1.5812	7.17433		PHA-L	248	239	-1.18189	-1.42926	-1.30557	0.174918			PNA	-0.316086	-0.414079	-1.71297	-7.28536	1.31002	5.41931	23.0487	Galβ3GalNAc
PHA-P	44	473	-7.91785	12.1813	2.13173	14.2123		PHA-P	253	192	1.75657	0.161273	0.958919	1.12804		PHA-P	93	221	-1.51532	6.91776	2.70122	5.96308		PHA-P	181	222	-3.02343	-1.89652	-2.45997	0.79685			PPL	-0.151172	0.122044	3.62359	-5.43474	-0.807323	-23.97	35.9508	α/βGalNAc
PNA	31	84	-8.52692	-6.04381	-7.28536	1.75583		PNA	219	121	0.867386	-1.69554	-0.414079	1.81226		PNA	108	72	-0.527067	-2.89887	-1.71297	1.67712		PNA	324	235	0.907029	-1.5392	-0.316086	1.72975			PSA	2.77606	18.2848	75.9965	-6.62945	6.58662	27.3757	-2.38808	αMan, αGlc
PPL	158	36	-2.57682	-8.29266	-5.43474	4.04171		PPL	196	185	0.265882	-0.0217936	0.122044	0.203417		PPL	76	266	-2.63534	9.88251	3.62359	8.85145		PPL	303	268	0.329829	-0.632172	-0.151172	0.680237			PSL1A	1.31932	7.54931	70.6929	-1.38211	5.72214	53.583	-1.0476	α2-6 Sialic Acid
PSA	88	55	-5.8564	-7.40249	-6.62945	1.09325		PSA	1336	434	30.0795	6.49014	18.2848	16.6802		PSA	1467	1072	89.0085	62.9845	75.9965	18.4017		PSA	325	459	0.934515	4.6176	2.77606	2.60434			PTL-1	-1.20937	1.71734	-3.32711	-3.9355	-1.42002	2.7511	3.25417	GalNAc, Gal
PSL1A	178	189	-1.63979	-1.12443	-1.38211	0.364417		PSL1A	518	431	8.68693	6.41168	7.54931	1.60885		PSL1A	754	1624	42.0336	99.3521	70.6929	40.5303		PSL1A	353	325	1.70412	0.934515	1.31932	0.54419			PTL-2	5.15358	400.92	169.189	-0.819896	77.7945	32.8293	-0.159093	anomericconfiguration), blood group H structures and the T-antigen
PTL-1	196	62	-0.796471	-7.07453	-3.9355	4.43926		PTL-1	293	210	2.80266	0.632015	1.71734	1.53488		PTL-1	49	82	-4.41419	-2.24004	-3.32711	1.53736		PTL-1	190	304	-2.77606	0.357315	-1.20937	2.21563			PWA	-1.89652	152.067	14.2967	3.16246	-80.1824	-7.5384	-1.66751	GlcNAc(β1,4) GlcNAc oligomers, [Gal-(β1,4)
PTL-2	192	199	-0.983875	-0.655917	-0.819896	0.231902		PTL-2	15377	15655	397.285	404.555	400.92	5.14091		PTL-2	3149	2219	199.824	138.553	169.189	43.3255		PTL-2	510	447	6.01938	4.28778	5.15358	1.22443			RCA 120	3.73806	16.7288	12.3861	37.3404	4.47526	3.3135	9.98925	galactose, lactose
PWA	486	75	12.7904	-6.46547	3.16246	13.6159		PWA	5783	6218	146.379	157.755	152.067	8.04424		PWA	254	412	9.09191	19.5015	14.2967	7.36068		PWA	287	157	-0.109943	-3.68309	-1.89652	2.5266			RCA 60	-2.1164	0.265882	-2.33886	-5.669	-0.125629	1.10511	2.6786	Galactose, N-acetyl-D-galactosamine, lactose
RCA 120	1224	796	47.3666	27.3143	37.3404	14.1791		RCA 120	722	929	14.022	19.4355	16.7288	3.82795		RCA 120	380	228	17.3932	7.37894	12.3861	7.08116		RCA 120	592	262	8.27321	-0.797087	3.73806	6.41367			RPA	-1.37429	5.45712	2.24004	-6.06723	-3.97087	-1.62996	4.41482	N-Acetylgalactosamine, thyroglobulin
RCA 60	88	96	-5.8564	-5.48159	-5.669	0.26503		RCA 60	136	256	-1.30326	1.83502	0.265882	2.2191		RCA 60	60	101	-3.68947	-0.988251	-2.33886	1.91005		RCA 60	156	272	-3.71058	-0.522229	-2.1164	2.2545			RS-FUC	79.4063	349.517	6.52246	25.5339	4.40163	0.0821403	0.32156	Fucose
RPA	83	84	-6.09066	-6.04381	-6.06723	0.0331288		RPA	313	476	3.32571	7.58854	5.45712	3.01428		RPA	95	205	-1.38355	5.86362	2.24004	5.12452		RPA	190	292	-2.77606	0.0274857	-1.37429	1.98241			SAMB	-0.274857	9.05307	5.50126	-2.60024	-32.9373	-20.015	9.46033	NeuAcα2-6Gal/GalNAc
RS-FUC	1001	515	36.9188	14.1491	25.5339	16.1006		RS-FUC	13827	13274	356.748	342.286	349.517	10.2263		RS-FUC	259	171	9.42132	3.62359	6.52246	4.09962		RS-FUC	3182	3178	79.4613	79.3513	79.4063	0.0777414			SBA	1.71786	10.9099	29.2193	0.117128	6.35086	17.0091	0.0681826	a > b GalNAc
SAMB	158	157	-2.57682	-2.62367	-2.60024	0.0331288		SAMB	452	612	6.96088	11.1453	9.05307	2.9588		SAMB	133	266	1.12002	9.88251	5.50126	6.19602		SAMB	294	268	0.0824572	-0.632172	-0.274857	0.505319			SHA	-0.0962001	7.18318	5.7648	-3.30301	-74.6691	-59.9251	34.3348	N-Acetylgalactosamine
SBA	195	236	-0.843322	1.07758	0.117128	1.35828		SBA	723	483	14.0482	7.7716	10.9099	4.4382		SBA	1037	82	60.6786	-2.24004	29.2193	44.4902		SBA	350	357	1.62166	1.81406	1.71786	0.136047			SJA	1.01697	1.19429	2.17415	-5.17706	1.17436	2.13787	-5.09066	βGalNAc
SHA	178	107	-1.63979	-4.96623	-3.30301	2.35215		SHA	320	601	3.50877	10.8576	7.18318	5.19639		SHA	269	138	10.0802	1.44943	5.7648	6.10284		SHA	291	284	0	-0.1924	-0.0962001	0.136047			SNA-I	-0.371058	0.187425	14.4285	141.584	-0.505111	-38.8847	-381.57	NANAα(2,6)GalNAc > GalNAc = Lac >
SJA	158	47	-2.57682	-7.7773	-5.17706	3.6773		SJA	118	345	-1.774	4.16258	1.19429	4.1978		SJA	153	145	2.43769	1.91062	2.17415	0.372693		SJA	321	335	0.824572	1.20937	1.01697	0.272095			SNA-II	2.41875	17.5133	2.40474	0.327958	7.24068	0.994211	0.13559	GalNAc > Gal
SNA-I	85	6385	-5.99695	289.166	141.584	208.711		SNA-I	202	184	0.422796	-0.047946	0.187425	0.332865		SNA-I	335	335	14.4285	14.4285	14.4285	0		SNA-I	262	293	-0.797087	0.0549715	-0.371058	0.602496			SSA	-1.2506	1.32505	2.86593	1.35869	-1.05953	-2.29164	-1.08643	N-Acetylgalactosamine
SNA-II	182	258	-1.45239	2.1083	0.327958	2.51779		SNA-II	190	1521	0.108968	34.9177	17.5133	24.6135		SNA-II	173	132	3.75535	1.05413	2.40474	1.91005		SNA-II	524	234	6.40418	-1.56669	2.41875	5.63625			STL	1.16814	2.54114	23.3227	16.2574	2.17536	19.9656	13.9173	(GlcNAc)2-4
SSA	294	190	3.79495	-1.07758	1.35869	3.4454		SSA	194	279	0.213577	2.43653	1.32505	1.57186		SSA	232	87	7.64247	-1.91062	2.86593	6.75506		SSA	287	204	-0.109943	-2.39126	-1.2506	1.61313			TL	-2.70735	7.70622	0.955309	5.48159	-2.84641	-0.352858	-2.02471	N-Acetylgalactosamine
STL	910	210	32.6553	-0.140554	16.2574	23.1902		STL	361	205	4.58102	0.501253	2.54114	2.88483		STL	668	272	36.3676	10.2778	23.3227	18.4483		STL	275	392	-0.439772	2.77606	1.16814	2.27394			UDA	6.77524	0.383568	0.329417	-4.05263	0.0566132	0.0486207	-0.598153	GlcNAc
TL	104	556	-5.10678	16.07	5.48159	14.9742		TL	800	161	16.0619	-0.64945	7.70622	11.8167		TL	157	104	2.70122	-0.790601	0.955309	2.46909		TL	187	198	-2.85852	-2.55617	-2.70735	0.213789			UEA I	3.98543	196.448	-0.757659	-1.0073	49.2914	-0.190107	-0.252746	αFuc
UDA	135	118	-3.65439	-4.45086	-4.05263	0.56319		UDA	199	202	0.344339	0.422796	0.383568	0.0554775		UDA	81	161	-2.30592	2.96475	0.329417	3.72693		UDA	438	637	4.0404	9.51007	6.77524	3.86764			UEA-II	-2.886	3.92721	1.71297	-3.04533	-1.36078	-0.593543	1.05521	Poly β(1,4)GlcNAc
UEA I	241	142	1.31183	-3.32644	-1.0073	3.27975		UEA I	7578	7817	193.322	199.573	196.448	4.41971		UEA I	112	97	-0.263534	-1.25178	-0.757659	0.698799		UEA I	357	515	1.81406	6.15681	3.98543	3.07079			VFA	-3.60063	2.25346	1.54826	-4.31031	-0.625851	-0.429997	1.1971	αMan
UEA-II	109	187	-4.87253	-1.21813	-3.04533	2.58405		UEA-II	352	320	4.34565	3.50877	3.92721	0.59176		UEA-II	185	99	4.54595	-1.12002	1.71297	4.00645		UEA-II	205	167	-2.36377	-3.40823	-2.886	0.738543			VRA	-1.56669	-0.100251	-0.164708	-6.25464	0.0639889	0.105132	3.99227	α-Galactose
VFA	123	119	-4.21661	-4.40401	-4.31031	0.132515		VFA	242	302	1.46889	3.03803	2.25346	1.10955		VFA	50	229	-4.3483	7.44482	1.54826	8.339		VFA	179	141	-3.0784	-4.12286	-3.60063	0.738543			VVA	24.3799	12.5967	57.615	36.1223	0.516685	2.36322	1.48164	GalNAc
VRA	79	80	-6.27806	-6.23121	-6.25464	0.0331288		VRA	116	248	-1.8263	1.6258	-0.100251	2.44101		VRA	124	103	0.527067	-0.856484	-0.164708	0.978318		VRA	232	236	-1.62166	-1.51172	-1.56669	0.0777414			VVA-M	-1.58043	9.01384	0.164708	-6.60602	-5.70341	-0.104217	4.17989	Mannose
VVA	953	1015	34.6699	37.5747	36.1223	2.05399		VVA	671	664	12.6882	12.5052	12.5967	0.129447		VVA	950	1031	54.9467	60.2833	57.615	3.77351		VVA	1132	1224	23.1155	25.6442	24.3799	1.78805			WFA	3.13337	34.8654	3.52476	-5.36446	11.1271	1.12491	-1.71204	GalNAc
VVA-M	36	108	-8.29266	-4.91938	-6.60602	2.38527		VVA-M	487	574	7.87621	10.1515	9.01384	1.60885		VVA-M	53	184	-4.15065	4.48007	0.164708	6.10284		VVA-M	267	200	-0.659658	-2.5012	-1.58043	1.30217			WGA	-2.14389	-0.0871745	31.8546	-4.31031	0.0406619	-14.8583	2.01051	GlcNAc
WFA	86	111	-5.9501	-4.77882	-5.36446	0.82822		WFA	840	2198	17.108	52.6229	34.8654	25.1128		WFA	192	147	5.00714	2.04238	3.52476	2.0964		WFA	452	358	4.4252	1.84154	3.13337	1.82692
WGA	94	148	-5.57529	-3.04533	-4.31031	1.78896		WGA	233	132	1.23352	-1.40787	-0.0871745	1.86774		WGA	815	384	46.0525	17.6567	31.8546	20.0788		WGA	222	204	-1.89652	-2.39126	-2.14389	0.349836

## Sheet: Figure2_TableS1
Glycan ID	Glycan Text/Lectin Model	AAA	AAL	ABA	ACG	ACA/ACL	AMA	ASA	Banlec	BC2L-A	BC2LCN	BPA	CA	CAA	CGL2	CNL	ConA	CSA	DBA	DSA	ECA	EEL	GAL1	GAL3	GAL7	GAL9	GNA	GS-I	BSL/GS-II	HAA	HHA	Jacalin	LBA	LCA/LcH A	LEA	LPA	LTL/LOTUS	MAL-1/MAA	MNA-G	MNA-M	MOA	MPA/MPL	NPA	ORYSATA	PA-IIL	PA-IL	PHA-E	PHA-L	PNA
N_B_Bi_C6F_tGlcNAc	GlcNAcb1-2Mana1-6(GlcNAcb1-2Mana1-3)(GlcNAcb1-4)Manb1-4GlcNAcb1-4(Fuca1-6)GlcNAc?	0	0.871718	0.430322	0	0	0	0	0	0.0117214	0.458918	0	0.0850354	0.105815	0	0	0.356693	0	0	0	0	0	0	0	0	0	0	0	0.0948771	0	0.127149	0	0	0.00712688	0	0	0	0	0	0	0	0	0.124589	0	0.0232168	0	0.177925	0	0
N_B_Bi_tGlcNAc	GlcNAcb1-2Mana1-6(GlcNAcb1-2Mana1-3)(GlcNAcb1-4)Manb1-4GlcNAcb1-4GlcNAc?	0	-0.00834872	0.430322	0	0	0	0	0	0.0117214	0	0.0108203	0.0850354	0.234772	0	0	0.356693	0	0	0	0	0	0	0	0	0	0	0	0.0948771	0	0.127149	0	0	0	0	0	0	0	0	0	0	0	0.124589	0	0	0	0.177925	0	0
N_B_C6F_tGlcNAc	GlcNAcb1-2Mana1-6(GlcNAcb1-2Mana1-3)Manb1-4GlcNAcb1-4(Fuca1-6)GlcNAc?	0.0952203	0.726923	0.430322	0	0	0.176762	0	0	0.0117214	0.458918	0	1	1	0	0	0.498154	0	0	0	0.00461231	0	0	0.000807984	0	0	0.0594437	0	0.186348	0	0.127149	-0.00133384	0.019034	1	0	0	0	0	0	0	0	0.00329179	0.1682	0.256884	0.0232168	0	0	0	0
N_B_tGlcNAc	GlcNAcb1-2Mana1-6(GlcNAcb1-2Mana1-3)Manb1-4GlcNAcb1-4GlcNAc?	0.0952203	-0.00834872	1	0	0	0.659843	0	0	0.0117214	0	0	1	1	0	0	0.498154	0	0	0	-0.00155605	0	0	0	0	0	0.0594437	0	0.186348	0	0.127149	0	0.019034	0.0440631	0	0	0	0	0.156344	0.106751	0	0.00329179	0.1682	1	0	0	0	0	0
N_Hybrid_3Man_tGlcNAc	Mana1-6(GlcNAcb1-2Mana1-3)Manb1-4GlcNAcb1-4GlcNAc?	0.0952203	-0.00834872	1	0	0	1	0.184824	0.200955	0.433159	0.099536	0	1	1	0	0	0.574355	0	0	0	-0.00155605	0	0	0	0	0	0.628682	0	0.186348	0	0.523246	0	0	0.0440631	0.320423	0	0	0	1	1	0	0.00329179	0.1682	0.763584	0	0	0	0	0
N_Hybrid_4Man_tGlcNAc	Mana1-6Mana1-6(GlcNAcb1-2Mana1-3)Manb1-4GlcNAcb1-4GlcNAc?	0.0952203	-0.00834872	0.430322	0	0	1	0.184824	0	1	0.34054	0	0.120746	1	0	0	1	0	0	0	0.00173771	0	0	0	0	0	0.628682	0	0.186348	0	0.322542	0	0	0.228483	0.0507831	0	0	0	1	1	0	0.00329179	0.1682	0.763584	0	0	0	0	0
N_Hybrid_5Man_tGlcNAc	Mana1-6(Mana1-3)Mana1-6(GlcNAcb1-2Mana1-3)Manb1-4GlcNAcb1-4GlcNAc?	0.0952203	-0.00834872	0.430322	0	0	1	0.184824	1	1	-1	0	0	1	0	0	0.443061	0	0	0	0.00173771	0	0	0.000998229	0	0	0.61717	0	0.186348	0	0.823629	0	0.019034	0.0440631	0.320423	0	0.374248	0	1	1	0	0.00329179	0.472749	0.763584	0.167511	0	0	0	0
N_Hybrid_5Man_Unsub	Mana1-6(Mana1-3)Mana1-6(Mana1-3)Manb1-4GlcNAcb1-4GlcNAc?	0.0952203	-0.00834872	0	0	0	1	0.184824	1	1	-1	0	0	0	0	0	0.443061	0	0	0	0.00461231	0	0	0.000998229	0	0	0.997456	0	0	0	1	0	0	0.0192024	0.320423	0	0.374248	0	1	1	0	0.00329179	0.472749	0.763584	0.167511	0	0	0	0
N_Hybrid_6Man_Unsub	Mana1-6(Mana1-3)Mana1-6(Mana1-2Mana1-3)Manb1-4GlcNAcb1-4GlcNAc?	0.0952203	-0.00834872	0	0	0	1	0.184824	1	1	-1	0	0	0	0	0	0.443061	0	0	0	0.00461231	0	0	0.000998229	0	0	0.61717	0	0	0	0.823629	0	0.224571	0.0796479	0.0507831	0	0.374248	0	1	1	0	0.00329179	0.472749	0.763584	0.167511	0	0	0	0
N_Hybrid_7Man_Unsub	Mana1-2Mana1-6(Mana1-3)Mana1-6(Mana1-2Mana1-3)Manb1-4GlcNAcb1-4GlcNAc?	0.0952203	-0.00834872	0	0	0	1	0.184824	1	1	-1	0	0	0	0	0	0.586253	0	0	0	0.00461231	0	0	0	0	0	0.628682	0	0	0	0.393869	0	0.224571	0.228483	0.0507831	0	0	0	0.156344	0.106751	0	0.00329179	0.1682	0.763584	0.167511	0	0	0	0
N_Hybrid_8Man_Unsub	Mana1-2Mana1-6(Mana1-3)Mana1-6(Mana1-2Mana1-2Mana1-3)Manb1-4GlcNAcb1-4GlcNAc?	0.0952203	-0.00834872	0	0	0	1	0.184824	1	1	-1	0	0	0	0	0	0.586253	0	0	0	0.00461231	0	0	0	0	0	0.628682	0	0	0	0.393869	0	0.224571	0.228483	0.0507831	0	0	0	0	0	0	0.00329179	0.1682	0.763584	0.167511	0	0	0	0
N_Hybrid_9Man_Unsub	Mana1-2Mana1-6(Mana1-2Mana1-3)Mana1-6(Mana1-2Mana1-2Mana1-3)Manb1-4GlcNAcb1-4GlcNAc?	0.0952203	-0.00834872	0	0	0	1	0.184824	1	0.433159	-1	0	0	0	0	0	0.586253	0	0	0	0.00461231	0	0	0	0	0	0.628682	0	0	0	0.393869	0	0.224571	0.228483	0.0507831	0	0	0	0	0	0	0.00329179	0.1682	0.763584	0.167511	0	0	0	0
N_Tetra_Bi_C6F_tGlcNAc	GlcNAcb1-6(GlcNAcb1-2)Mana1-6(GlcNAcb1-4(GlcNAcb1-2)Mana1-3)(GlcNAcb1-4)Manb1-4GlcNAcb1-4(Fuca1-6)GlcNAc?	0	0.871718	0	0	0	0	0	0	0.0117214	0.458918	0	0.0850354	0	0	0	0.0736988	0	0	0.460826	0	0	0	0	0	0	0	0	0.462566	0	0	0	0	0	0	0	0	0	0	0	0	0	0	0	0.0232168	0	0	0.303334	0
N_Tetra_Bi_tGlcNAc	GlcNAcb1-6(GlcNAcb1-2)Mana1-6(GlcNAcb1-4(GlcNAcb1-2)Mana1-3)(GlcNAcb1-4)Manb1-4GlcNAcb1-4GlcNAc?	0	-0.00834872	0	0	0	0	0	0	0.0117214	0	0.0108203	0.0850354	0	0	0	0.0372406	0	0	0.460826	0	0	0	0	0	0	0	0	0.462566	0	0	0	0	0	0	0	0	0	0	0	0	0	0	0	0	0	0	0.303334	0
N_Tetra_C6F_tGlcNAc	GlcNAcb1-6(GlcNAcb1-2)Mana1-6(GlcNAcb1-4(GlcNAcb1-2)Mana1-3)Manb1-4GlcNAcb1-4(Fuca1-6)GlcNAc?	0.0952203	0.90163	0	0	0	0.0104634	0	0	0.0117214	0.458918	0	0.120746	0.760942	0	0	0.0736988	0	0	0.460826	0	0	0	0.000998229	0	0	0.204236	0	0.462566	0	0.224981	-0.00133384	0	0	0	0	0	0	0	0	0	0.00329179	0	0.256884	0.0232168	0	0	0.303334	0
N_Tetra_tGlcNAc	GlcNAcb1-6(GlcNAcb1-2)Mana1-6(GlcNAcb1-4(GlcNAcb1-2)Mana1-3)Manb1-4GlcNAcb1-4GlcNAc?	0.0952203	-0.00834872	0	0	0	1	0	0	0.0117214	0	0	0.514434	0.760942	0	0	0.0736988	0	0	0.460826	0	0	0	0.000998229	0	0	0.204236	0	0.462566	0	0.224981	0	0	0	0	0	0	0	0.156344	0.106751	0	0.00329179	0	0	0	0	0	0.303334	0
N_Tri1_Bi_C6F_tGlcNAc	GlcNAcb1-4(GlcNAcb1-2)Mana1-3(GlcNAcb1-2Mana1-6)(GlcNAcb1-4)Manb1-4GlcNAcb1-4(Fuca1-6)GlcNAc?	0	0.871718	0	0	0	0	0	0	0.0117214	0.458918	0	0.0850354	0	0	0	0.154071	0	0	0.460826	0	0	0	0	0	0	0	0	0.462566	0	0.127149	0	0	0.00712688	0	0	0	0	0	0	0	0	0	0	0.0232168	0	0.177925	0	0
N_Tri1_Bi_tGlcNAc	GlcNAcb1-4(GlcNAcb1-2)Mana1-3(GlcNAcb1-2Mana1-6)(GlcNAcb1-4)Manb1-4GlcNAcb1-4GlcNAc?	0	-0.00834872	0	0	0	0	0	0	0.0117214	0	0.0108203	0.0850354	0	0	0	0.154071	0	0	0.460826	0	0	0	0	0	0	0	0	0.462566	0	0.127149	0	0	0	0	0	0	0	0	0	0	0	0	0	0	0	0.177925	0	0
N_Tri1_C6F_tGlcNAc	GlcNAcb1-4(GlcNAcb1-2)Mana1-3(GlcNAcb1-2Mana1-6)Manb1-4GlcNAcb1-4(Fuca1-6)GlcNAc?	0.0952203	0.90163	0	0	0	0.176762	0	0	0.0117214	0.458918	0	0.120746	0.760942	0	0	0.154071	0	0	0.460826	0.00461231	0	0	0.000807984	0	0	0.204236	0	0.462566	0	0.127149	-0.00133384	0	0.00712688	0	0	0	0	0	0	0	0.00329179	0	0.256884	0.0232168	0	0	0	0
N_Tri1_tGlcNAc	GlcNAcb1-4(GlcNAcb1-2)Mana1-3(GlcNAcb1-2Mana1-6)Manb1-4GlcNAcb1-4GlcNAc?	0.0952203	-0.00834872	0	0	0	1	0	0	0.0117214	0	0	0.514434	0.760942	0	0	0.154071	0	0	0.460826	0.00461231	0	0	0	0	0	0.204236	0	0.462566	0	0.127149	0	0	0	0	0	0	0	0.156344	0.106751	0	0.00329179	0	0	0	0	0	0	0
N_Tri2_Bi_C6F_tGlcNAc	GlcNAcb1-6(GlcNAcb1-2)Mana1-6(GlcNAcb1-2Mana1-3)(GlcNAcb1-4)Manb1-4GlcNAcb1-4(Fuca1-6)GlcNAc?	0	0.871718	0.430322	0	0	0	0	0	0.0117214	0.458918	0	0.0850354	0	0	0	0.0926847	0	0	0	0	0	0	0	0	0	0	0	0.0948771	0	0.237223	0	1	0	0	0	0	0	0	0	0	0	0	0	0.0232168	0	0	0.303334	0
N_Tri2_Bi_tGlcNAc	GlcNAcb1-6(GlcNAcb1-2)Mana1-6(GlcNAcb1-2Mana1-3)(GlcNAcb1-4)Manb1-4GlcNAcb1-4GlcNAc?	0	-0.00834872	0.430322	0	0	0	0	0	0.0117214	0	0.0108203	0.0850354	0	0	0	0.0926847	0	0	0	0	0	0	0	0	0	0	0	0.0948771	0	0.237223	0	1	0	0	0	0	0	0	0	0	0	0	0	0	0	0	0.303334	0
N_Tri2_C6F_tGlcNAc	GlcNAcb1-6(GlcNAcb1-2)Mana1-6(GlcNAcb1-2Mana1-3)Manb1-4GlcNAcb1-4(Fuca1-6)GlcNAc?	0.0952203	0.726923	0.430322	0	0	0.0104634	0	0	0.0117214	0.458918	0	0.120746	0.075183	0	0	0.32654	0	0	0	0.00461231	0	0	0.000998229	0	0	0.0594437	0	0.186348	0	0.237223	-0.00133384	1	1	0	0	0	0	0	0	0	0.00329179	0.1682	0.256884	0.0232168	0	0	0.303334	0
N_Tri2_tGlcNAc	GlcNAcb1-6(GlcNAcb1-2)Mana1-6(GlcNAcb1-2Mana1-3)Manb1-4GlcNAcb1-4GlcNAc?	0.0952203	-0.00834872	0.430322	0	0	0.659843	0	0	0.0117214	0	0	0.128588	0.075183	0	0	0.32654	0	0	0	0.00173771	0	0	0.000998229	0	0	0.0594437	0	0.186348	0	0.771715	0	1	0.0440631	0	0	0	0	0.156344	0.106751	0	0.00329179	0.1682	0.763584	0	0	0	0.303334	0
Effect of bisecting GlcNAc and core fucosylation		AAA	AAL	ABA	ACG	ACA/ACL	AMA	ASA	Banlec	BC2L-A	BC2LCN	BPA	CA	CAA	CGL2	CNL	ConA	CSA	DBA	DSA	ECA	EEL	GAL1	GAL3	GAL7	GAL9	GNA	GS-I	BSL/GS-II	HAA	HHA	Jacalin	LBA	LCA/LcH A	LEA	LPA	LTL/LOTUS	MAL-1/MAA	MNA-G	MNA-M	MOA	MPA/MPL	NPA	ORYSATA	PA-IIL	PA-IL	PHA-E	PHA-L	PNA
N_B_Bi_tGlcNAc vs N_B_tGlcNAc	Effect of bisecting GlcNAc	-0.0952203	0.880067	0	0	0	-1	-0.184824	-1	-0.988279	1.45892	0	0.0850354	0	0	0	-0.369362	0	0	0.460826	-0.00461231	0	0	-0.000998229	0	0	-0.61717	0	0.462566	0	-0.823629	0	-0.224571	-0.0796479	-0.0507831	0	-0.374248	0	-1	-1	0	-0.00329179	-0.472749	-0.763584	-0.144294	0	0	0.303334	0
N_Tri1_Bi_tGlcNAc	Effect of bisecting GlcNAc	-0.0952203	0	0	0	0	-1	-0.184824	-1	-0.988279	1	0.0108203	0.0850354	0	0	0	-0.549012	0	0	0.460826	-0.00461231	0	0	0	0	0	-0.628682	0	0.462566	0	-0.393869	0	-0.224571	-0.228483	-0.0507831	0	0	0	-0.156344	-0.106751	0	-0.00329179	-0.1682	-0.763584	-0.167511	0	0	0.303334	0
N_Tri2_Bi_tGlcNAc	Effect of bisecting GlcNAc	0	0.909979	0	0	0	-0.989537	-0.184824	-1	-0.988279	1.45892	0	0.120746	0.760942	0	0	-0.512554	0	0	0.460826	-0.00461231	0	0	0.000998229	0	0	-0.424446	0	0.462566	0	-0.168888	-0.00133384	-0.224571	-0.228483	-0.0507831	0	0	0	0	0	0	0	-0.1682	-0.5067	-0.144294	0	0	0.303334	0
N_Tetra_Bi_tGlcNAc	Effect of bisecting GlcNAc	0	0	0	0	0	0	-0.184824	-1	-0.421438	1	0	0.514434	0.760942	0	0	-0.512554	0	0	0.460826	-0.00461231	0	0	0.000998229	0	0	-0.424446	0	0.462566	0	-0.168888	0	-0.224571	-0.228483	-0.0507831	0	0	0	0.156344	0.106751	0	0	-0.1682	-0.763584	-0.167511	0	0	0.303334	0
N_B_C6F_tGlcNAc vs N_B_tGlcNAc	Effect of core fucose	-0.0952203	0.880067	0	0	0	-1	-0.184824	-1	-0.988279	1.45892	0	0.0850354	0	0	0	-0.28899	0	0	0.460826	-0.00461231	0	0	-0.000998229	0	0	-0.61717	0	0.462566	0	-0.69648	0	-0.224571	-0.072521	-0.0507831	0	-0.374248	0	-1	-1	0	-0.00329179	-0.472749	-0.763584	-0.144294	0	0.177925	0	0
N_B_Bi_C6F_tGlcNAc	Effect of core fucose	-0.0952203	0	0	0	0	-1	-0.184824	-1	-0.988279	1	0.0108203	0.0850354	0	0	0	-0.432182	0	0	0.460826	-0.00461231	0	0	0	0	0	-0.628682	0	0.462566	0	-0.26672	0	-0.224571	-0.228483	-0.0507831	0	0	0	-0.156344	-0.106751	0	-0.00329179	-0.1682	-0.763584	-0.167511	0	0.177925	0	0
N_Tri1_C6F_tGlcNAc	Effect of core fucose	0	0.909979	0	0	0	-0.823238	-0.184824	-1	-0.988279	1.45892	0	0.120746	0.760942	0	0	-0.432182	0	0	0.460826	0	0	0	0.000807984	0	0	-0.424446	0	0.462566	0	-0.26672	-0.00133384	-0.224571	-0.221356	-0.0507831	0	0	0	0	0	0	0	-0.1682	-0.5067	-0.144294	0	0	0	0
N_Tri2_C6F_tGlcNAc	Effect of core fucose	0	0	0	0	0	0	-0.184824	-1	-0.421438	1	0	0.514434	0.760942	0	0	-0.432182	0	0	0.460826	0	0	0	0	0	0	-0.424446	0	0.462566	0	-0.26672	0	-0.224571	-0.228483	-0.0507831	0	0	0	0.156344	0.106751	0	0	-0.1682	-0.763584	-0.167511	0	0	0	0
N_Tri1_Bi_C6F_tGlcNAc	Effect of core fucose	0	0	0.430322	0	0	0	0	0	0	0	0	0	0	0	0	0.0189859	0	0	-0.460826	0	0	0	0	0	0	0	0	-0.367689	0	0.237223	0	1	0	0	0	0	0	0	0	0	0	0	0	0	0	0	0	0
N_Tri2_Bi_C6F_tGlcNAc	Effect of core fucose	0	0	0.430322	0	0	0	0	0	0	0	0	0	0	0	0	0.0554441	0	0	-0.460826	0	0	0	0	0	0	0	0	-0.367689	0	0.237223	0	1	0	0	0	0	0	0	0	0	0	0	0	0	0	0	0	0
N_Tetra_C6F_tGlcNAc	Effect of core fucose	0	-0.174707	0.430322	0	0	0	0	0	0	0	0	0	-0.685759	0	0	0.252841	0	0	-0.460826	0.00461231	0	0	0	0	0	-0.144792	0	-0.276218	0	0.012242	0	1	1	0	0	0	0	0	0	0	0	0.1682	0	0	0	0	0	0
N_Tetra_Bi_C6F_tGlcNAc	Effect of core fucose	0	0	0.430322	0	0	-0.340157	0	0	0	0	0	-0.385846	-0.685759	0	0	0.252841	0	0	-0.460826	0.00173771	0	0	0	0	0	-0.144792	0	-0.276218	0	0.546734	0	1	0.0440631	0	0	0	0	0	0	0	0	0.1682	0.763584	0	0	0	0	0
	AAL	ABA	AMA	ASA	Banlec	BC2L-A	BC2LCN	CA	CAA	ConA	DSA	GNA	BSL/GS-II	HHA	LBA	LCA	LEA	LTL	MNA-G	MNA-M	NPA	ORYSATA	PA-IIL	PHA-E	PHA-L	PSA	RPA	SNA-II	TL	UDA	VFA	WGA
Man3-5 tGlcNAc	No	yes	yes	yes	yes*	yes	yes*	yes*	yes	yes	No	yes	yes	yes	No	yes*	yes*	yes*	yes	yes	yes	yes	yes*	No	No	No	No	yes	No	yes	yes*	Yes
Man5-6 Unsub	No	No	yes	yes	yes	yes	No	No	No	yes	No	yes	no	yes	yes*	no	yes*	yes	yes	yes	yes	yes	yes	No	No	No	No	yes	No	yes	yes	No
Man 7-9 Unsub	No	No	yes	yes	yes	yes	No	No	No	yes	No	yes	no	yes	yes	yes	No	No	yes*	yes*	yes	yes	yes	No	No	No	No	yes	No	yes	yes	No
N_B_tGlcNAc	No	yes	yes	No	No	No	No	yes	yes	yes	No	No	yes	yes	No	No	No	No	yes	yes	yes	yes	No	No	No	No	No	No	yes	No	No	yes
N_Tri_tGlcNAc	No	yes*	yes	No	No	No	No	yes	yes*	yes	yes*	yes*	yes	yes	yes*	No	No	No	yes	yes	yes*	yes*	No	No	yes*	No	yes*	No	yes*	No	No	yes
N_Tetra_tGlcNAc	No	No	yes	No	No	No	No	yes	yes	No	yes	yes	yes	yes	No	No	No	No	yes	yes	No	No	No	No	yes	No	yes	No	No	No	No	yes
Bisecting	Unchanged	Hindered/Unchanged	Hindered	Unchanged	Unchanged	Unchanged	Unchanged	Hindered	Hindered	Hindered/Unchanged	Unchanged	Hindered	Hindered/Unchanged	Hindered/Unchanged	Hindered/Unchanged	Hindered/Unchanged	Unchanged	Unchanged	Hindered	Hindered	Hindered/Unchanged	Hindered/Unchanged	Unchanged	Enhanced/Unchanged	Unchanged	Unchanged	Enhanced/Hindered/Unchanged	Unchanged	Hindered/Unchanged	Unchanged	Unchanged	Unchanged
Core fucose	Enhanced	Hindered/Unchanged	Hindered/Unchanged	Unchanged	Unchanged	Unchanged	Enhanced	Hindered/Unchanged	Hindered/Unchanged	Enhanced/Unchanged	Unchanged	Unchanged	Unchanged	Hindered/Unchanged	Unchanged	Enhanced/Unchanged	Unchanged	Unchanged	Hindered/unchanged	Hindered/unchanged	Unchanged	Enhanced/Hindered/Unchanged	Enhanced	Unchanged	Unchanged	Enhanced/Hindered/Unchanged	Unchanged	Unchanged	Hindered/Unchanged	Unchanged	Enhanced/Unchanged	Unchanged
	ASA	Banlec	BC2L-A	UDA	VFA	SNA-II	PA-IIL	LEA	LTL	LCA	BC2LCN	ConA	GNA	NPA	ORYSATA	AMA	HHA	MNA-G	MNA-M	LBA	CA	CAA	ABA	GS-II	WGA	PHA-L	DSA	RPA	TL	PHA-E	AAL	PSA
Man3-5 tGlcNAc	yes	yes*	yes	yes	yes*	yes	yes*	yes*	yes*	yes*	yes*	yes	yes	yes	yes	yes	yes	yes	yes	No	yes*	yes	yes	yes	Yes	No	No	No	No	No	No	No
Man5-6 Unsub	yes	yes	yes	yes	yes	yes	yes	yes*	yes	no	No	yes	yes	yes	yes	yes	yes	yes	yes	yes*	No	No	No	no	No	No	No	No	No	No	No	No
Man 7-9 Unsub	yes	yes	yes	yes	yes	yes	yes	No	No	yes	No	yes	yes	yes	yes	yes	yes	yes*	yes*	yes	No	No	No	no	No	No	No	No	No	No	No	No
N_B_tGlcNAc	No	No	No	No	No	No	No	No	No	No	No	yes	No	yes	yes	yes	yes	yes	yes	No	yes	yes	yes	yes	yes	No	No	No	yes	No	No	No
N_Tri_tGlcNAc	No	No	No	No	No	No	No	No	No	No	No	yes	yes*	yes*	yes*	yes	yes	yes	yes	yes*	yes	yes*	yes*	yes	yes	yes*	yes*	yes*	yes*	No	No	No
N_Tetra_tGlcNAc	No	No	No	No	No	No	No	No	No	No	No	No	yes	No	No	yes	yes	yes	yes	No	yes	yes	No	yes	yes	yes	yes	yes	No	No	No	No
Bisecting	NC	NC	NC	NC	NC	NC	NC	NC	NC	Lo/NC	NC	Lo/NC	Lo	Lo/NC	Lo/NC	Lo	Lo/NC	Lo	Lo	Lo/NC	Lo	Lo	Lo/NC	Lo/NC	NC	NC	NC	Hi/Lo/NC	Lo/NC	Hi/NC	NC	NC
Core fucose	NC	NC	NC	NC	Hi/NC	NC	Hi	NC	NC	Hi/NC	Hi	Hi/NC	NC	NC	Hi/Lo/NC	Lo/NC	Lo/NC	Lo/NC	Lo/NC	NC	Lo/NC	Lo/NC	Lo/NC	NC	NC	NC	NC	NC	Lo/NC	NC	Hi	Hi/Lo/NC
									↑↓↔
[truncated: 20 more columns]

## Sheet: Figure3_TableS1
Glycan ID	Glycan Text/Lectin Model	AAA	AAL	ABA	ACG	ACL/ACA	AMA	ASA	Banlec	BC2L-A	BC2LCN	BPA	CA	CAA	CGL2	CNL	ConA	CSA	DBA	DSA	ECA	EEL	GAL1	GAL3	GAL7	GAL9	GNA	GS-I	BSL/GS-II	HAA	HHA	Jacalin	LBA	LCA/LcH A	LEA	LTL	LPA	MAL-1/MAA	MNA-G	MNA-M	MOA	MPA/MPL	NPA	ORYSATA	PA-IIL	PA-IL	PHA-E	PHA-L	PNA
O_C1_Unsub	Galb1-3GalNAc?	0	0	0.021091	1	0.196762	0	0	0	0	0	0.263216	0	0	0	0	0	0	0	0	0	0	0	0	0	0	0	0	0	0	-1.08751e-05	0.864539	0	0	0	0	0	0	0	0	0	0.0462515	0	0	0	-0.00639867	0	0	0.496373
O_C2_Unsub	Galb1-3(GlcNAcb1-6)GalNAc?	0	0	0.021091	1	0.236568	0	0	0	0	0	0.263216	0	0	0	0	0	0	0	0	0	0	0	0	0	0	0	0	0	0	0	0	0	0	0	0	0	0	0	0	0	0	0	0	0	0	0	0	0.500819
O_C3_Unsub	GlcNAcb1-3GalNAc?	1	0	0	0	0	0	0	0	0	0	0	0	0	0	0	0	0	0	0	0	0	0	0	0	0	0	0	0	0	-1.08751e-05	1	0	0	0	0	0	0	0	0	0	0.0442844	0	0	0	-0.00625361	0	0	0
O_C4_Unsub	GlcNAcb1-3(GlcNAcb1-6)GalNAc?	0	0	0	0	0	0	0	0	0	0	0	0	0	0	0	0	0	0	0	0	0	0	0	0	0	0	0	0	0	0	0	0	0	0	0	0	0	0	0	0	0	0	0	0	0	0	0	0
O_C5_Unsub	GalNAca1-3GalNAc?	0	0	0	0	0	0	0	0	0	0	0	0	0	0	0.157712	0	-0.000507351	1	0	0	0	0	0	0	0	0	0.0438802	0	0.757339	-1.08751e-05	0.694752	0	0	0	0	0	0	0	0	0	0.0442844	0	0	0	0.190792	0	0	0
O_C6_Unsub	GlcNAcb1-6GalNAc?	1	0	0	0	0	0	0	0	0	0	0	0	0	0	0	0	0	0	0	0	0	0	0	0	0	0	0	0	0	0	0	0	0	0	0	0	0	0	0	0	0	0	0	0	0	0	0	0
O_C7_Unsub	GalNAca1-6GalNAc?	0	0	0	0	0	0	0	0	0	0	0	0	0	0	0.157712	0	-0.000507351	0.184081	0	0	0	0	0	0	0	0	0.0438802	0	0.757339	0	0	0	0	0	0	0	0	0	0	0	0	0	0	0	0	0	0	0
O_C8_Unsub	Gala1-3GalNAc?	0	0	0	0	0	0	0	0	0	0	0	0	0	0	0	0	0	0	0	0	0	0	0	0	0	0	0	0	0	-1.08751e-05	0.694752	0	0	0	0	0	0	0	0	0.297271	0.0442844	0	0	0	0.190792	0	0	0
O_sTn_Unsub	Neu5Aca2-6GalNAc?	0	0	0	0	0	0	0	0	0	0	0	0	0	0	0	0	0	0	0	0	0	0	0	0	0	0	0	0	0	0	0	0	0	0	0	0	0	0	0	0	0	0	0	0	0	0	0	0
O_Tn_Unsub	GalNAc?	0	0	0	0	0	0	0	0	0	0	0.581537	0	0	0	0.157712	0	0.335328	0.184081	0	0	0	0	0	0	0	0	-0.0252684	0	0.143257	-1.08751e-05	0.694752	0	0	0	0	0	0	0	0	0	0.0442844	0	0	0	0.190792	0	0	0
Glycan ID	Glycan Text/Lectin Model	AAA	ACG	ACL/ACA	BPA	CNL	CSA	DBA	HAA	Jacalin	MOA	PA-IL	PNA	SBA	UEA-II	VVL/VVA	WFA	WGA
O_Tn_Unsub	GalNAc?	0	0	0	0.581537	0.157712	0.335328	0.184081	0.143257	0.694752	0	0.190792	0	0.649529	0	0.931783	0.323374	0.0124892
O_sTn_Unsub	Neu5Aca2-6GalNAc?	0	0	0	0	0	0	0	0	0	0	0	0	0	0	0	0	0.365033
O_C1_Unsub	Galb1-3GalNAc?	0	1	0.196762	0.263216	0	0	0	0	0.864539	0	-0.00639867	0.496373	0	0	0	0.0352181	0
O_C2_Unsub	Galb1-3(GlcNAcb1-6)GalNAc?	0	1	0.236568	0.263216	0	0	0	0	0	0	0	0.500819	0	0	0	0.0352181	0.161031
O_C3_Unsub	GlcNAcb1-3GalNAc?	1	0	0	0	0	0	0	0	1	0	-0.00625361	0	0	0	0	0	0.161031
O_C4_Unsub	GlcNAcb1-3(GlcNAcb1-6)GalNAc?	0	0	0	0	0	0	0	0	0	0	0	0	0	0.123932	0	0	0.161031
O_C5_Unsub	GalNAca1-3GalNAc?	0	0	0	0	0.157712	-0.000507351	1	0.757339	0.694752	0	0.190792	0	0.649529	0	0.0156658	0.512242	0.193612
O_C6_Unsub	GlcNAcb1-6GalNAc?	1	0	0	0	0	0	0	0	0	0	0	0	0	0	0	0	0.161031
O_C7_Unsub	GalNAca1-6GalNAc?	0	0	0	0	0.157712	-0.000507351	0.184081	0.757339	0	0	0	0	0.649529	0	0.0156658	0.512242	0.193612
O_C8_Unsub	Gala1-3GalNAc?	0	0	0	0	0	0	0	0	0.694752	0.297271	0.190792	0	0	0	0	0	0
	WGA	Jacalin	AAA	BPA	CNL	DBA	HAA	SBA	WFA	PA-IL	ACG	ACL/ACA	PNA	CSA	VVL/VVA	UEA-II	MOA
O_Tn_Unsub	no	yes	no	yes	yes	yes	yes	yes	yes	yes	no	no	no	yes	yes	no	no
O_sTn_Unsub	yes	no	no	no	no	no	no	no	no	no	no	no	no	no	no	no	no
O_C1_Unsub	no	yes	no	yes	no	no	no	no	no	no	yes	yes	yes	no	no	no	no
O_C2_Unsub	yes	no	no	yes	no	no	no	no	no	no	yes	yes	yes	no	no	no	no
O_C3_Unsub	yes	yes	yes	no	no	no	no	no	no	no	no	no	no	no	no	no	no
O_C4_Unsub	yes	no	no	no	no	no	no	no	no	no	no	no	no	no	no	yes	no
O_C5_Unsub	yes	yes	no	no	yes	yes	yes	yes	yes	yes	no	no	no	no	no	no	no
O_C6_Unsub	yes	no	yes	no	no	no	no	no	no	no	no	no	no	no	no	no	no
O_C7_Unsub	yes	no	no	no	yes	yes	yes	yes	yes	no	no	no	no	no	no	no	no
O_C8_Unsub	no	yes	no	no	no	no	no	no	no	yes	no	no	no	no	no	no	yes
[truncated: 20 more columns]

## Sheet: Figure4c
BSA			normalized	normalized	Average	std dev		PBS			normalized	normalized	Average	std dev		Lectins	BSA	PBS				well 1 = 5ug		spike normalized	spike normalized	average	std. dev	Well 2= 10ug		spike normalized	spike normalized	Average	std dev	Well 3 = 20ug		spike normalized	spike normalized	Average	std dev	Well 4= 50ug		spike normalized	spike normalized	Average	std dev		Lectin	5	10
POS					7302.83			POS					10063.7			SHA	-6.32985	50.2217			POS					12791.2						12484.8						11891.2						12872.2			AAA	8.62046	9.61219
NEG					715			NEG					178.5			VVA	18.9668	28.9727			NEG					456.167						640.5						484.833						262			AAL	135.665	87.2654
AAA	317	294	-6.04144	-6.39057	-6.216	0.246871		AAA	293	325	1.1583	1.48202	1.32016	0.228903		VVA-M	-7.20267	11.8207			AAA	1677	1362	9.89731	7.3436	8.62046	1.80574	2734	824	17.6751	1.54926	9.61219	11.4027	2758	2643	19.9288	18.9206	19.4247	0.712908	403	403	1.11815	1.11815	1.11815	0		ABA	18.7988	30.0988
AAL	405	179	-4.70564	-8.13621	-6.42093	2.42578		AAL	207	226	0.288311	0.480518	0.384414	0.135911		STL	-6.09457	8.09799			AAL	16496	17885	130.035	141.296	135.665	7.96248	10446	11507	82.7864	91.7443	87.2654	6.33417	20824	24919	178.313	214.214	196.264	25.3857	14236	24821	110.815	194.756	152.785	59.3547		ABL	127.186	100.491
ABA	461	220	-3.85559	-7.51385	-5.68472	2.58678		ABA	385	250	2.08899	0.723306	1.40615	0.965683		GAL3	-2.09477	5.34134			ABA	2558	2992	17.0396	20.558	18.7988	2.48792	5896	2515	44.3714	15.8261	30.0988	20.1846	2893	2801	21.1124	20.3058	20.7091	0.570327	3785	3442	27.9378	25.2177	26.5778	1.92335		ACG	75.6411	47.6304
ABL	323	182	-5.95036	-8.09067	-7.02052	1.51343		ABL	190	131	0.116336	-0.480518	-0.182091	0.422039		RPA	-5.94277	4.62815			ABL	18476	13813	146.087	108.284	127.186	26.7308	9811	15275	77.4252	123.557	100.491	32.6201	22069	15904	189.228	135.18	162.204	38.2181	9969	15814	76.9776	123.329	100.153	32.7755		ACL	106.861	91.9258
ACG	464	179	-3.81005	-8.13621	-5.97313	3.05905		ACG	157	206	-0.217498	0.278195	0.0303485	0.350507		NPA	-6.89149	3.99083			ACG	11312	8261	88.0084	63.2739	75.6411	17.4899	5309	7255	39.4155	55.8453	47.6304	11.6176	14806	8589	125.554	71.0492	98.3014	38.5404	5275	8986	39.7536	69.1823	54.468	20.8092		AMA	118.349	78.1513
ACL	177	352	-8.16657	-5.51016	-6.83836	1.87837		ACL	189	154	0.10622	-0.247846	-0.0708132	0.250362		GNA	-4.2199	3.01968			ACL	15562	11713	122.463	91.2593	106.861	22.0645	7873	15184	61.063	122.789	91.9258	43.6467	22474	11860	192.779	99.726	146.252	65.7983	6545	11994	49.8249	93.036	71.4305	30.5549		ASA	81.7781	85.4755
AMA	303	235	-6.25395	-7.28616	-6.77006	0.72988		AMA	360	382	1.83608	2.05864	1.94736	0.157371		HHA	-4.70564	2.64538			AMA	13643	16466	106.906	129.792	118.349	16.1829	4748	15046	34.679	121.624	78.1513	61.4791	15543	18654	132.015	159.289	145.652	19.2857	4312	16049	32.1169	125.193	78.6548	65.8145		BANLEC	129.233	90.0811
ASA	247	148	-7.104	-8.60678	-7.85539	1.06262		ASA	315	216	1.38086	0.379356	0.880107	0.708168		RCA 120	-6.4437	2.53916			ASA	15725	5362	123.785	39.7717	81.7781	59.4061	6362	15167	48.3058	122.645	85.4755	52.5659	14592	15322	123.677	130.077	126.877	4.52542	6313	14791	47.9851	115.217	81.6008	47.5398		BC2L-A	72.5118	84.2977
BANLEC	384	458	-5.02441	-3.90113	-4.46277	0.794281		BANLEC	258	272	0.804235	0.945862	0.875048	0.100145		GHA	-4.86503	2.46834			BANLEC	15232	17562	119.788	138.677	129.233	13.3568	4951	17669	36.3929	143.769	90.0811	75.9265	21307	18953	182.548	161.91	172.229	14.5929	4956	18329	37.2239	143.273	90.2486	74.9882		BC2LCN	2.30915	-0.135086
BC2L-A	1064	509	5.29764	-3.12698	1.08533	5.95711		BC2L-A	175	163	-0.0354066	-0.156801	-0.0961036	0.0858385		PHA-E	-7.05088	2.46834			BC2L-A	10052	8749	77.7935	67.2301	72.5118	7.46948	10753	10497	85.3784	83.217	84.2977	1.52832	17224	10983	146.752	92.0374	119.395	38.6892	12173	10660	94.4555	82.4573	88.4564	8.48405		BPA	31.5957	2.65106
BC2LCN	478	289	-3.59754	-6.46647	-5.032	2.02864		BC2LCN	346	281	1.69446	1.03691	1.36568	0.464959		GAL1	-6.20082	2.08899			BC2LCN	714	768	2.09026	2.52804	2.30915	0.309556	606	643	-0.291279	0.0211071	-0.135086	0.22089	731	756	2.15814	2.37732	2.26773	0.15498	974	584	5.64624	2.5535	4.09987	2.1869		CA	84.0197	48.6266
BPA	214	308	-7.60493	-6.17806	-6.89149	1.00895		BPA	142	136	-0.36924	-0.429937	-0.399589	0.0429193		CNL	-6.8839	2.05864			BPA	7765	942	59.2528	3.93866	31.5957	39.113	1011	898	3.12808	2.17404	2.65106	0.67461	2088	1272	14.055	6.90109	10.478	5.05855	1470	1363	9.57957	8.73105	9.15531	0.599995		CAA	78.6934	41.9905
CA	330	293	-5.84411	-6.40575	-6.12493	0.39714		CA	93	111	-0.864932	-0.682841	-0.773887	0.128758		AMA	-6.77006	1.94736			CA	16028	5612	126.241	41.7984	84.0197	59.71	5775	7025	43.3498	53.9034	48.6266	7.4625	11451	12704	96.1403	107.125	101.633	7.7676	5641	11146	42.6561	86.3113	64.4837	30.8689		CALSEPA	45.3533	56.2674
CAA	227	216	-7.40759	-7.57457	-7.49108	0.118069		CAA	117	71	-0.622144	-1.08749	-0.854816	0.329048		DBA	-6.17047	1.41121			CAA	14494	5832	113.805	43.5819	78.6934	49.6551	5519	5709	41.1885	42.7926	41.9905	1.1343	5931	7524	47.7465	61.7123	54.7294	9.87533	5289	4805	39.8647	36.0265	37.9456	2.714		CGL2	38.8312	62.8106
CALSEPA	171	363	-8.25765	-5.34318	-6.80041	2.06084		CALSEPA	137	180	-0.419821	0.0151743	-0.202323	0.307588		ABA	-5.68472	1.40615			CALSEPA	6371	5730	47.9516	42.755	45.3533	3.67455	8556	6054	66.8294	45.7054	56.2674	14.9369	17152	11577	146.121	97.245	121.683	34.5605	4455	7626	33.2509	58.3973	45.8241	17.7812		CNL	5.58033	22.9815
CGL2	103	220	-9.28985	-7.51385	-8.40185	1.25582		CGL2	266	203	0.885165	0.247846	0.566505	0.450652		WFA	3.26359	1.3758			CGL2	5620	4872	41.8633	35.7992	38.8312	4.28793	10616	5544	84.2217	41.3995	62.8106	30.2798	5901	5806	47.4835	46.6506	47.0671	0.588924	9089	6692	69.9991	50.9906	60.4948	13.441		Con A	49.4028	101.188
CNL	286	237	-6.512	-7.2558	-6.8839	0.525943		CNL	238	526	0.601912	3.51537	2.05864	2.06012		BC2LCN	-5.032	1.36568			CNL	1202	1087	6.04648	5.11417	5.58033	0.65924	3443	3282	23.6611	22.3018	22.9815	0.96117	1817	1520	11.6791	9.0753	10.3772	1.84116	2813	2448	20.2297	17.3352	18.7825	2.04671		CPA	1.80651	3.25472
Con A	294	458	-6.39057	-3.90113	-5.14585	1.7603		Con A	189	179	0.10622	0.00505808	0.0556389	0.0715321		AAA	-6.216	1.32016			Con A	7137	5963	54.1616	44.644	49.4028	6.72998	16578	8673	134.558	67.8172	101.188	47.1929	8229	8735	67.8931	72.3292	70.1111	3.1368	20203	8094	158.134	62.1086	110.121	67.9004		CSA	6.43967	14.6568
CPA	278	307	-6.63344	-6.19324	-6.41334	0.311272		CPA	251	344	0.733422	1.67423	1.20382	0.665249		PWA	-4.12123	1.24429			CPA	729	629	2.21186	1.40116	1.80651	0.573252	1271	781	5.32322	1.18622	3.25472	2.9253	625	717	1.22884	2.0354	1.63212	0.570327	2230	1835	15.6065	12.4741	14.0403	2.21494		DBA	4.69261	11.7989
CSA	660	392	-0.834872	-4.90298	-2.86893	2.87658		CSA	330	247	1.5326	0.692957	1.11278	0.593716		CPA	-6.41334	1.20382			CSA	1448	1053	8.04081	4.83854	6.43967	2.26435	2645	2108	16.9237	12.3899	14.6568	3.20589	1970	1641	13.0204	10.1361	11.5783	2.03954	4198	2802	31.2129	20.1425	25.6777	7.82798		DISCOIDIN I	-0.0499932	-1.84899
DBA	333	284	-5.79857	-6.54236	-6.17047	0.525943		DBA	336	300	1.5933	1.22911	1.41121	0.257516		Lotus	-7.23303	1.16336			DBA	1066	1004	4.94393	4.44129	4.69261	0.355416	2618	1458	16.6957	6.90203	11.7989	6.9252	1928	737	12.6522	2.21074	7.43149	7.38325	1574	1467	10.4043	9.55578	9.98004	0.599995		DISCOIDIN II	36.1316	28.3047
DISCOIDIN I	374	909	-5.17621	2.94482	-1.11569	5.74244		DISCOIDIN I	232	158	0.541215	-0.207381	0.166917	0.529338		PSL1A	16.447	1.12289			DISCOIDIN I	330	570	-1.02283	0.922848	-0.0499932	1.37581	420	423	-1.86165	-1.83632	-1.84899	0.01791	328	493	-1.37496	0.0715971	-0.65168	1.02287	542	427	2.22043	1.30847	1.76445	0.644855		DSA	16.3708	29.6935
DISCOIDIN II	377	586	-5.13067	-1.95816	-3.54441	2.24331		DISCOIDIN II	161	121	-0.177033	-0.58168	-0.379356	0.286128		CSA	-2.86893	1.11278			DISCOIDIN II	4382	5444	31.8268	40.4364	36.1316	6.08794	4684	3302	34.1387	22.4707	28.3047	8.25054	6875	9641	56.0226	80.2721	68.1473	17.147	3603	3841	26.4945	28.3819	27.4382	1.33457		ECA	-0.27699	-1.59148
DSA	456	407	-3.93149	-4.67529	-4.30339	0.525943		DSA	151	229	-0.278195	0.510866	0.116336	0.55795		MOA	-4.93334	0.991384			DSA	2527	2424	16.7883	15.9532	16.3708	0.59045	3460	4855	23.8046	35.5824	29.6935	8.32815	5617	5491	44.9937	43.889	44.4414	0.781099	6678	4359	50.8796	32.4897	41.6846	13.0036		EEL	0.829618	4.68579
ECA	798	400	1.2599	-4.78154	-1.76082	4.27194		ECA	216	234	0.379356	0.561447	0.470402	0.128758		LBA	-3.90872	0.900339			ECA	552	292	0.776922	-1.3309	-0.27699	1.49046	459	445	-1.53238	-1.65058	-1.59148	0.08358	121	386	-3.18973	-0.866471	-2.0281	1.64279	459	1199	1.56223	7.43051	4.49637	4.1495		F17AG	3.60222	5.75803
EEL	324	199	-5.93518	-7.83262	-6.8839	1.34169		EEL	65	134	-1.14818	-0.450169	-0.799177	0.493572		RS-FUC	-4.64493	0.885165			EEL	511	606	0.444535	1.2147	0.829618	0.54459	1300	1091	5.56806	3.80351	4.68579	1.24773	974	1293	4.28852	7.08519	5.68686	1.97755	823	714	4.44879	3.58441	4.0166	0.61121		GAL1	0.667477	0.173079
F17AG	508	349	-3.14216	-5.5557	-4.34893	1.70663		F17AG	143	225	-0.359124	0.470402	0.0556389	0.586563		ASA	-7.85539	0.880107			F17AG	935	866	3.88191	3.32252	3.60222	0.395544	1327	1318	5.79602	5.72003	5.75803	0.05373	1221	1057	6.45397	5.01618	5.73508	1.01667	911	1205	5.14664	7.47809	6.31237	1.64859		GAL1-S	34.34	27.8277
GAL1	372	241	-5.20657	-7.19508	-6.20082	1.40609		GAL1	420	350	2.44305	1.73492	2.08899	0.500725		BANLEC	-4.46277	0.875048			GAL1	496	581	0.322929	1.01203	0.667477	0.487265	610	712	-0.257507	0.603664	0.173079	0.60894	545	417	0.527481	-0.594695	-0.0336068	0.793498	475	398	1.68911	1.07849	1.3838	0.431772		GAL2	2.09431	1.02581
GAL1-S	391	139	-4.91816	-8.74339	-6.83077	2.70485		GAL1-S	176	97	-0.0252904	-0.824468	-0.424879	0.565104		PA-IL	-6.25395	0.859874			GAL1-S	4280	5104	30.9999	37.68	34.34	4.7236	4252	3621	30.4914	25.1639	27.8277	3.76707	5890	4935	47.3871	39.0146	43.2008	5.92024	4676	4261	35.0035	31.7125	33.358	2.32709		GAL3	49.4717	48.2889
GAL2	378	425	-5.11549	-4.40205	-4.75877	0.504476		GAL2	243	273	0.652493	0.955978	0.804235	0.214596		GAL2	-4.75877	0.804235			GAL2	604	825	1.19849	2.99014	2.09431	1.26689	695	829	0.460136	1.59148	1.02581	0.79998	795	671	2.71923	1.63212	2.17568	0.768701	833	676	4.52809	3.28307	3.90558	0.880367		GAL3C-S	15.5925	15.4504
GAL3	429	725	-4.34134	0.151795	-2.09477	3.17712		GAL3	704	709	5.31605	5.36663	5.34134	0.0357661		Jacalin	-4.44759	0.799177			GAL3	7092	6025	53.7968	45.1466	49.4717	6.1166	7121	5599	54.7139	41.8639	48.2889	9.08634	9314	7616	77.4053	62.5189	69.9621	10.5262	8768	6030	67.4535	45.7409	56.5972	15.3532		GAL7-S	23.0996	9.67973
GAL3C-S	391	373	-4.91816	-5.19139	-5.05477	0.193203		GAL3C-S	271	123	0.935745	-0.561447	0.187149	1.05868		MNA-G	-3.90113	0.698016			GAL3C-S	2246	2513	14.5102	16.6748	15.5925	1.53058	2329	2612	14.2558	16.6451	15.4504	1.68951	2572	2984	18.2982	21.9102	20.1042	2.55407	2604	5394	18.5723	40.6973	29.6348	15.6447		GAL9	9.44332	16.624
GAL7-S	252	252	-7.02811	-7.02811	-7.02811	0		GAL7-S	125	90	-0.541215	-0.895281	-0.718248	0.250362		LcH A	9.4796	0.647435			GAL7-S	6118	493	45.9006	0.298608	23.0996	32.2454	833	2741	1.62525	17.7342	9.67973	11.3908	1060	740	5.04248	2.23704	3.63976	1.98374	1488	1896	9.72231	12.9578	11.3401	2.28783		GHA	0.643156	1.09335
GAL9	759	389	0.667898	-4.94852	-2.14031	3.9714		GAL9	275	172	0.97621	-0.0657551	0.455228	0.736781		CGL2	-8.40185	0.566505			GAL9	1833	1409	11.162	7.72463	9.44332	2.43059	3427	1792	23.526	9.72195	16.624	9.76095	3820	3329	29.2394	24.9348	27.0871	3.04381	5757	3003	43.576	21.7364	32.6562	15.4429		GNA	105.005	123.245
GHA	369	420	-5.25211	-4.47795	-4.86503	0.54741		GHA	515	330	3.40409	1.5326	2.46834	1.32334		HAA	-6.56513	0.551331			GHA	594	477	1.11742	0.168896	0.643156	0.670705	536	1004	-0.882278	3.06898	1.09335	2.79396	620	889	1.18501	3.54333	2.36417	1.66759	724	559	3.66371	2.35524	3.00948	0.925227		GRFT	29.6055	50.1337
GNA	390	484	-4.93334	-3.50646	-4.2199	1.00895		GNA	287	667	1.0976	4.94175	3.01968	2.71822		LENTIL	-7.71877	0.515925			GNA	14201	12616	111.43	98.5799	105.005	9.08605	16984	13492	137.986	108.503	123.245	20.8472	34851	37048	301.288	320.549	310.919	13.6196	14611	16856	113.789	131.592	122.691	12.5887		GS-I	-1.16471	-1.45639
GRFT	499	465	-3.27877	-3.79487	-3.53682	0.36494		GRFT	46	228	-1.34039	0.50075	-0.419821	1.30188		LPA	-3.46852	0.495692			GRFT	3725	4491	26.5005	32.7104	29.6055	4.39111	7655	5502	59.2224	41.0449	50.1337	12.8534	6039	6782	48.6934	55.2072	51.9503	4.60601	4449	4001	33.2034	29.6507	31.427	2.51213		GS-II	68.3448	89.2325
GS-I	406	2148	-4.69046	21.7522	8.53088	18.6978		GS-I	194	224	0.156801	0.460286	0.308543	0.214596		PHA-L	-6.02626	0.490634			GS-I	372	253	-0.68234	-1.64707	-1.16471	0.68217	566	370	-0.628993	-2.28379	-1.45639	1.17012	310	318	-1.53276	-1.46263	-1.4977	0.0495936	262	357	0	0.75336	0.37668	0.532706		HAA	-0.90123	-1.40996
GS-II	177	211	-8.16657	-7.65047	-7.90852	0.36494		GS-II	141	173	-0.379356	-0.0556389	-0.217498	0.228903		ECA	-1.76082	0.470402			GS-II	10095	7678	78.1421	58.5475	68.3448	13.8555	10621	11798	84.2639	94.2012	89.2325	7.02669	14054	13825	118.961	116.953	117.957	1.41962	8996	8063	69.2616	61.8628	65.5622	5.23174		HHA	66.314	64.4148
HAA	233	332	-7.31652	-5.81375	-6.56513	1.06262		HAA	195	271	0.166917	0.935745	0.551331	0.543644		GAL9	-2.14031	0.455228			HAA	335	355	-0.9823	-0.820159	-0.90123	0.11465	332	615	-2.60462	-0.215293	-1.40996	1.68951	327	322	-1.38372	-1.42756	-1.40564	0.030996	452	500	1.50672	1.88737	1.69704	0.269157		HMA	3.0631	1.10601
HHA	370	440	-5.23693	-4.17436	-4.70564	0.751347		HHA	630	250	4.56745	0.723306	2.64538	2.71822		PPL	-4.5918	0.429937			HHA	8523	8749	65.3979	67.2301	66.314	1.29555	8523	8017	66.5508	62.2787	64.4148	3.02082	15440	14794	131.112	125.448	128.28	4.00468	9615	7175	74.1703	54.8208	64.4956	13.6821		IRA	8.77044	6.501
HMA	452	462	-3.99221	-3.84041	-3.91631	0.107335		HMA	210	136	0.318659	-0.429937	-0.0556389	0.529338		AAL	-6.42093	0.384414			HMA	775	893	2.58479	3.54141	3.0631	0.676438	680	863	0.333493	1.87854	1.10601	1.09251	842	2451	3.13128	17.2374	10.1843	9.97452	770	692	4.0285	3.40995	3.71922	0.43738		Jacalin	-1.26605	-1.44795
IRA	344	346	-5.63159	-5.60123	-5.61641	0.0214671		IRA	125	157	-0.541215	-0.217498	-0.379356	0.228903		PA-IIL	-5.4039	0.354066			IRA	1794	1282	10.8458	6.69504	8.77044	2.93505	2191	630	13.0906	-0.08865	6.501	9.31917	638	594	1.34281	0.957064	1.14994	0.272765	296	780	0.269624	4.1078	2.18871	2.714		LAL	2.26456	1.04269
Jacalin	461	383	-3.85559	-5.03959	-4.44759	0.837215		Jacalin	344	171	1.67423	-0.0758713	0.799177	1.23751		SBA	39.9676	0.338892			Jacalin	355	245	-0.820159	-1.71193	-1.26605	0.630578	475	463	-1.39729	-1.49861	-1.44795	0.07164	361	340	-1.08565	-1.26975	-1.1777	0.130183	292	359	0.237903	0.769221	0.503562	0.375698		LBA	-1.93893	-2.62573
LAL	454	289	-3.96185	-6.46647	-5.21416	1.77103		LAL	179	106	0.00505808	-0.733422	-0.364182	0.522184		SSA	-6.07939	0.333834			LAL	814	657	2.90096	1.62816	2.26456	0.900006	647	881	0.0548786	2.03051	1.04269	1.39698	803	530	2.78937	0.395976	1.59267	1.69238	652	814	3.09274	4.37742	3.73508	0.908404		LcH A	37.299	32.5514
LBA	407	508	-4.67529	-3.14216	-3.90872	1.08409		LBA	395	140	2.19015	-0.389472	0.900339	1.82407		UEA-II	-6.512	0.318659			LBA	255	179	-1.63086	-2.24699	-1.93893	0.435672	271	388	-3.11964	-2.13182	-2.62573	0.69849	287	260	-1.7344	-1.97111	-1.85276	0.167378	319	238	0.452016	-0.190323	0.130847	0.454202		LEA	8.08539	14.222
LcH A	548	2131	-2.53498	21.4942	9.4796	16.9912		LcH A	197	288	0.187149	1.10772	0.647435	0.650942		GS-I	8.53088	0.308543			LcH A	5290	4824	39.1879	35.4101	37.299	2.67136	5083	3909	37.5074	27.5955	32.5514	7.00878	9346	5757	77.6858	46.2211	61.9534	22.2489	4550	5787	34.0043	43.8139	38.9091	6.9364		LENTIL	78.2637	67.7244
LEA	358	382	-5.41908	-5.05477	-5.23693	0.257605		LEA	140	144	-0.389472	-0.349008	-0.36924	0.0286128		RCA 60	-3.67344	0.298427			LEA	1476	1431	8.2678	7.90299	8.08539	0.257964	2232	2418	13.4368	15.0072	14.222	1.11042	2307	2184	15.9749	14.8966	15.4358	0.762502	2686	2363	19.2226	16.6612	17.9419	1.8112		Lotus	4.38454	8.93254
LENTIL	197	216	-7.86298	-7.57457	-7.71877	0.203937		LENTIL	226	233	0.480518	0.551331	0.515925	0.0500725		TL	-6.20082	0.283253			LENTIL	9320	10900	71.8592	84.6683	78.2637	9.05739	9310	8014	73.1953	62.2534	67.7244	7.73712	18024	22391	153.766	192.051	172.909	27.0719	8172	9929	62.7272	76.6604	69.6938	9.85226		LPA	0.574247	-1.1229
Lotus	279	198	-6.61826	-7.8478	-7.23303	0.869416		Lotus	451	136	2.75666	-0.429937	1.16336	2.25326		ORYSATA	-6.45129	0.283253			Lotus	1186	808	5.91677	2.85232	4.38454	2.16689	1439	1958	6.74162	11.1235	8.93254	3.09843	3348	2221	25.1014	15.221	20.1612	6.9865	1675	921	11.2052	5.22594	8.21559	4.22801		LSL-N	48.6205	47.947
LPA	397	576	-4.82708	-2.10995	-3.46852	1.9213		LPA	258	197	0.804235	0.187149	0.495692	0.436346		MNA-M	-4.93334	0.26302			LPA	692	362	1.9119	-0.76341	0.574247	1.89173	449	566	-1.61681	-0.628993	-1.1229	0.69849	220	167	-2.32179	-2.78644	-2.55412	0.328558	273	325	0.0872312	0.499597	0.293414	0.291587		MAA	26.7802	28.9759
LSL-N	436	122	-4.23508	-9.00144	-6.61826	3.37033		LSL-N	44	129	-1.36062	-0.50075	-0.930687	0.608023		UDA	-5.41908	0.217498			LSL-N	5607	7300	41.7579	55.483	48.6205	9.70516	6025	6614	45.4606	50.4334	47.947	3.51633	10290	9538	85.9618	79.3691	82.6655	4.6618	5266	7149	39.6823	54.6147	47.1485	10.5588		MALECTIN	14.2994	14.222
MAA	208	230	-7.69601	-7.36206	-7.52903	0.236138		MAA	145	112	-0.338892	-0.672725	-0.505808	0.236056		GAL3C-S	-5.05477	0.187149			MAA	3964	3555	28.438	25.1223	26.7802	2.3446	3811	4334	26.7681	31.1837	28.9759	3.12231	6595	4392	53.5678	34.2541	43.911	13.6568	3660	4500	26.9465	33.6078	30.2772	4.71024		MNA-G	22.22	24.4252
MALECTIN	422	426	-4.44759	-4.38687	-4.41723	0.0429341		MALECTIN	121	186	-0.58168	0.0758713	-0.252904	0.464959		DISCOIDIN I	-1.11569	0.166917			MALECTIN	1835	2605	11.1782	17.4206	14.2994	4.41404	2294	2356	13.9603	14.4837	14.222	0.37014	3165	3346	23.497	25.0838	24.2904	1.12206	3107	5915	22.5612	44.8289	33.695	15.7457		MNA-M	66.4275	62.6164
MNA-G	481	435	-3.552	-4.25026	-3.90113	0.493742		MNA-G	252	243	0.743538	0.652493	0.698016	0.0643789		MPL	-5.81375	0.121394			MNA-G	3308	3086	23.1198	21.3201	22.22	1.27262	3065	4002	20.4697	28.3807	24.4252	5.59389	3710	3553	28.275	26.8986	27.5868	0.973275	3876	2993	28.6594	21.6571	25.1583	4.95136		MOA	34.4291	28.8492
MNA-M	511	269	-3.09662	-6.77006	-4.93334	2.59751		MNA-M	207	202	0.288311	0.23773	0.26302	0.0357661		DSA	-4.30339	0.116336			MNA-M	10068	7232	77.9233	54.9318	66.4275	16.2574	5849	10265	43.9746	81.2583	62.6164	26.3635	11818	11815	99.3578	99.3315	99.3447	0.0185976	9785	10405	75.5184	80.4351	77.9768	3.47661		MPL	17.9233	11.592
MOA	360	420	-5.38872	-4.47795	-4.93334	0.644012		MOA	280	273	1.02679	0.955978	0.991384	0.0500725		UEA I	-4.69805	0.0758713			MOA	5427	3979	40.2986	28.5597	34.4291	8.30069	4073	4042	28.9801	28.7184	28.8492	0.18507	5236	4656	41.6535	36.5686	39.111	3.59554	4321	5337	32.1883	40.2453	36.2168	5.69715		NPA	117.51	117.609
MPL	410	254	-4.62975	-6.99775	-5.81375	1.67443		MPL	252	129	0.743538	-0.50075	0.121394	0.879845		F17AG	-4.34893	0.0556389			MPL	2793	2541	18.9447	16.9018	17.9233	1.4446	1862	2165	10.3129	12.8711	11.592	1.80891	2208	1190	15.107	6.18219	10.6446	6.31079	1817	2120	12.3313	14.7341	13.5327	1.69905		ORYSATA	33.1401	33.2606
NPA	352	170	-5.51016	-8.27283	-6.89149	1.9535		NPA	929	217	7.59218	0.389472	3.99083	5.09309		Con A	-5.14585	0.0556389			NPA	15050	14852	118.312	116.707	117.51	1.13504	14390	14751	116.085	119.133	117.609	2.15517	20754	19167	177.7	163.786	170.743	9.83813	14267	15773	111.061	123.004	117.033	8.4448		PA-IIL	12.2362	42.6913
ORYSATA	478	102	-3.59754	-9.30503	-6.45129	4.03581		ORYSATA	131	282	-0.480518	1.04702	0.283253	1.08013		VRA	-6.7397	0.0505808			ORYSATA	5178	3910	38.28	28.0003	33.1401	7.26884	5270	3890	39.0862	27.4351	33.2606	8.2386	11914	9454	100.199	78.6326	89.416	15.25	5423	5736	40.9273	43.4094	42.1684	1.75513		PA-IL	0.501284	-2.8959
PA-IIL	312	406	-6.11734	-4.69046	-5.4039	1.00895		PA-IIL	176	251	-0.0252904	0.733422	0.354066	0.536491		SAMB	33.8882	0.0404647			PA-IIL	2245	1686	14.5021	9.97027	12.2362	3.20448	5645	5749	42.2523	43.1303	42.6913	0.62088	7223	7319	59.0735	59.9151	59.4943	0.595123	7999	4507	61.3553	33.6633	47.5093	19.5812		PALa	73.3306	32.3657
PA-IL	306	300	-6.20841	-6.29949	-6.25395	0.0644012		PA-IL	280	247	1.02679	0.692957	0.859874	0.236056		ACG	-5.97313	0.0303485			PA-IL	174	862	-2.28753	3.2901	0.501284	3.94398	124	471	-4.36074	-1.43106	-2.8959	2.07159	213	312	-2.38316	-1.51523	-1.9492	0.613721	262	321	0	0.467876	0.233938	0.330839		PHA-E	63.355	67.8637
PALa	175	256	-8.19693	-6.96739	-7.58216	0.869416		PALa	87	238	-0.925629	0.601912	-0.161859	1.08013		SNA-I	-6.2919	0.0202323			PALa	4803	14200	35.2398	111.421	73.3306	53.8685	4057	4891	28.845	35.8864	32.3657	4.97898	16720	11180	142.334	93.7645	118.049	34.3436	6870	7766	52.4022	59.5075	55.9549	5.02426		PHA-L	61.8916	160.051
PHA-E	359	142	-5.4039	-8.69785	-7.05088	2.32918		PHA-E	315	530	1.38086	3.55583	2.46834	1.53794		HMA	-3.91631	-0.0556389			PHA-E	9003	7539	69.2893	57.4206	63.355	8.39241	9101	8256	71.4308	64.2966	67.8637	5.04465	10833	11761	90.7223	98.8581	94.7902	5.75286	7623	8643	58.3735	66.4622	62.4179	5.71958		PHA-P	40.4405	60.0329
PHA-L	445	191	-4.09846	-7.95406	-6.02626	2.72632		PHA-L	174	280	-0.0455228	1.02679	0.490634	0.75824		ACL	-6.83836	-0.0708132			PHA-L	8329	7852	63.8252	59.9581	61.8916	2.73441	9370	29825	73.7019	246.401	160.051	122.116	10347	7514	86.4616	61.6247	74.0431	17.5623	7597	7665	58.1674	58.7066	58.437	0.381306		PNA	1.66869	-0.498129
PHA-P	501	185	-3.24841	-8.04513	-5.64677	3.39179		PHA-P	168	165	-0.10622	-0.136568	-0.121394	0.0214596		BC2L-A	1.08533	-0.0961036			PHA-P	5915	4974	44.2548	36.6261	40.4405	5.3943	7542	7960	58.2684	61.7975	60.0329	2.49546	7695	7096	63.2115	57.9601	60.5858	3.71332	5167	7662	38.8972	58.6828	48.79	13.9905		PPL	-2.33617	-1.92919
PNA	537	475	-2.70195	-3.64308	-3.17251	0.665479		PNA	166	160	-0.126452	-0.187149	-0.156801	0.0429193		SNA-II	-6.1477	-0.10622			PNA	747	577	2.35779	0.979597	1.66869	0.974529	723	440	0.696536	-1.69279	-0.498129	1.68951	904	1588	3.67483	9.67146	6.67314	4.24025	816	768	4.39328	4.01264	4.20296	0.269157		PSA	58.7258	54.5915
PPL	248	577	-7.08883	-2.09477	-4.5918	3.53133		PPL	233	209	0.551331	0.308543	0.429937	0.171677		PHA-P	-5.64677	-0.121394			PPL	237	99	-1.77679	-2.89555	-2.33617	0.791088	428	396	-1.79411	-2.06428	-1.92919	0.19104	294	280	-1.67303	-1.79577	-1.7344	0.0867888	408	319	1.1578	0.452016	0.804906	0.499062		PSL1A	-0.812052	-0.379929
PSA	304	999	-6.23877	4.31098	-0.963898	7.4598		PSA	161	75	-0.177033	-1.04702	-0.612028	0.615176		PNA	-3.17251	-0.156801			PSA	7200	8200	54.6723	62.7794	58.7258	5.73252	7497	6716	57.8884	51.2946	54.5915	4.66257	11044	12530	92.5722	105.6	99.086	9.21201	6307	6889	47.9375	52.5528	50.2452	3.26353		PTL-1	45.6736	18.5912
PSL1A	559	3038	-2.368	35.262	16.447	26.6084		PSL1A	279	300	1.01667	1.22911	1.12289	0.150217		PALa	-7.58216	-0.161859			PSL1A	366	346	-0.730982	-0.893123	-0.812052	0.11465	649	542	0.0717643	-0.831621	-0.379929	0.63879	799	799	2.7543	2.7543	2.7543	0	498	596	1.87151	2.64866	2.26008	0.549529		PTL-2	56.4437	65.01
PTL-1	250	339	-7.05847	-5.70749	-6.38298	0.955284		PTL-1	170	35	-0.0859874	-1.45167	-0.768829	0.965683		WGA	-1.73805	-0.182091			PTL-1	6668	5512	50.3594	40.9877	45.6736	6.6268	3127	2558	20.9932	16.1892	18.5912	3.39693	3780	2617	28.8887	18.6927	23.7907	7.20967	3074	2608	22.2995	18.604	20.4518	2.61306		PWA	-2.12944	-1.50705
PTL-2	475	214	-3.64308	-7.60493	-5.624	2.80145		PTL-2	59	191	-1.20888	0.126452	-0.541215	0.944224		ABL	-7.02052	-0.182091			PTL-2	7527	7310	57.3233	55.5641	56.4437	1.24396	7894	8787	61.2403	68.7797	65.01	5.33121	9333	8741	77.5718	72.3818	74.9768	3.66993	7168	9858	54.7653	76.0973	65.4313	15.084		RCA 120	100.858	120.522
PWA	477	410	-3.61272	-4.62975	-4.12123	0.719146		PWA	137	466	-0.419821	2.9084	1.24429	2.35341		SJA	-6.26913	-0.187149			PWA	227	160	-1.85786	-2.40103	-2.12944	0.384079	513	411	-1.07646	-1.93764	-1.50705	0.60894	319	182	-1.45386	-2.65494	-2.0544	0.849291	456	328	1.53844	0.523387	1.03091	0.717752		RCA 60	69.5163	78.4679
RCA 120	351	230	-5.52534	-7.36206	-6.4437	1.29876		RCA 120	301	558	1.23923	3.83909	2.53916	1.83838		CALSEPA	-6.80041	-0.202323			RCA 120	13705	12089	107.408	94.3075	100.858	9.26376	15190	14641	122.839	118.204	120.522	3.27753	19380	17693	165.654	150.864	158.259	10.4581	16581	14236	129.411	110.815	120.113	13.1494		RPA	17.83	18.0002
RCA 60	456	490	-3.93149	-3.41539	-3.67344	0.36494		RCA 60	149	267	-0.298427	0.895281	0.298427	0.844079		GS-II	-7.90852	-0.217498			RCA 60	9035	9027	69.5487	69.4839	69.5163	0.0458602	10009	9860	79.0969	77.8389	78.4679	0.88953	17572	9038	149.803	74.9856	112.394	52.904	7624	11055	58.3815	85.5897	71.9856	19.2391		RS-FUC	58.1259	54.0258
RPA	360	287	-5.38872	-6.49682	-5.94277	0.783547		RPA	628	644	4.54722	4.70908	4.62815	0.114451		MALECTIN	-4.41723	-0.252904			RPA	2860	2451	19.4879	16.1721	17.83	2.3446	3055	2490	20.3853	15.6151	18.0002	3.37305	3946	2912	30.344	21.279	25.8115	6.40997	4195	4102	31.1891	30.4516	30.8204	0.521491		SAMB	25.098	32.1588
RS-FUC	452	366	-3.99221	-5.29764	-4.64493	0.923083		RS-FUC	178	354	-0.00505808	1.77539	0.885165	1.25897		LAL	-5.21416	-0.364182			RS-FUC	7008	8244	53.1158	63.1361	58.1259	7.0854	7500	6579	57.9138	50.1379	54.0258	5.49837	9507	7997	79.0973	65.8591	72.4782	9.36079	7752	6754	59.3965	51.4823	55.4394	5.59622		SBA	39.4839	47.3011
SAMB	586	5309	-1.95816	69.7346	33.8882	50.6944		SAMB	161	204	-0.177033	0.257962	0.0404647	0.307588		LEA	-5.23693	-0.36924			SAMB	3081	4023	21.2796	28.9164	25.098	5.40004	5014	3885	36.9248	27.3928	32.1588	6.74013	4657	5467	36.5774	43.6786	40.128	5.02135	5706	5037	43.1715	37.8663	40.5189	3.75137		SHA	-0.945818	-2.90012
SBA	563	6133	-2.30728	82.2425	39.9676	59.7857		SBA	148	276	-0.308543	0.986326	0.338892	0.915611		DISCOIDIN II	-3.54441	-0.379356			SBA	5243	5410	38.8069	40.1608	39.4839	0.957331	5892	6594	44.3377	50.2645	47.3011	4.19094	6189	7054	50.0084	57.5919	53.8001	5.36231	5159	5418	38.8337	40.8876	39.8607	1.45233		SJA	-1.63491	-2.99299
SHA	376	220	-5.14585	-7.51385	-6.32985	1.67443		SHA	10089	197	100.256	0.187149	50.2217	70.7596		IRA	-5.61641	-0.379356			SHA	457	222	0.00675584	-1.89839	-0.945818	1.34714	160	434	-4.05679	-1.74345	-2.90012	1.63578	282	423	-1.77824	-0.542093	-1.16017	0.874087	193	265	-0.547178	0.0237903	-0.261694	0.403735		SNA-I	25.5276	23.5598
SJA	360	244	-5.38872	-7.14954	-6.26913	1.24509		SJA	148	172	-0.308543	-0.0657551	-0.187149	0.171677		BPA	-6.89149	-0.399589			SJA	282	227	-1.41197	-1.85786	-1.63491	0.315289	265	307	-3.17029	-2.81569	-2.99299	0.25074	281	136	-1.78701	-3.05822	-2.42261	0.898884	281	331	0.150672	0.547178	0.348925	0.280372		SNA-II	-1.4444	-1.62525
SNA-I	262	339	-6.87631	-5.70749	-6.2919	0.826481		SNA-I	216	145	0.379356	-0.338892	0.0202323	0.507878		VFA	-6.74729	-0.404647			SNA-I	4049	3161	29.1271	21.9281	25.5276	5.09048	4076	2786	29.0054	18.1141	23.5598	7.7013	3762	3356	28.7309	25.1715	26.9512	2.51688	3025	3623	21.9109	26.6531	24.282	3.35325		SSA	-1.40386	-2.24158
SNA-II	406	214	-4.69046	-7.60493	-6.1477	2.06084		SNA-II	146	190	-0.328775	0.116336	-0.10622	0.314741		GRFT	-3.53682	-0.419821			SNA-II	204	352	-2.04432	-0.84448	-1.4444	0.848413	492	404	-1.25376	-1.99674	-1.62525	0.52536	641	457	1.36911	-0.244015	0.562549	1.14065	607	421	2.73589	1.26089	1.99839	1.04298		STL	52.5078	22.6057
SSA	304	325	-6.23877	-5.92	-6.07939	0.225404		SSA	146	277	-0.328775	0.996442	0.333834	0.937071		GAL1-S	-6.83077	-0.424879			SSA	252	314	-1.65518	-1.15255	-1.40386	0.355416	403	347	-2.00518	-2.47798	-2.24158	0.33432	485	589	0.00146117	0.913229	0.457345	0.644717	298	341	0.285484	0.626479	0.455981	0.24112		TL	31.9889	26.8736
STL	205	422	-7.74154	-4.44759	-6.09457	2.32918		STL	174	1784	-0.0455228	16.2415	8.09799	11.5167		MAA	-7.52903	-0.505808			STL	9752	4114	75.3614	29.6541	52.5078	32.32	3596	3040	24.9529	20.2586	22.6057	3.31932	4606	4021	36.1302	31.0016	33.5659	3.62653	4252	3808	31.6411	28.1202	29.8807	2.4897		UDA	64.3521	52.1473
TL	181	432	-8.10585	-4.2958	-6.20082	2.69411		TL	175	238	-0.0354066	0.601912	0.283253	0.450652		PTL-2	-5.624	-0.541215			TL	3974	4830	28.5191	35.4587	31.9889	4.90704	3775	3872	26.4641	27.2831	26.8736	0.57909	13878	7489	117.418	61.4055	89.4117	39.6067	13929	11082	108.381	85.8038	97.0923	15.9644		UEA I	3.94676	4.51693
UDA	378	338	-5.11549	-5.72267	-5.41908	0.429341		UDA	235	165	0.571563	-0.136568	0.217498	0.500725		PSA	-0.963898	-0.612028			UDA	8119	8669	62.1227	66.5815	64.3521	3.15289	5992	7642	45.1819	59.1127	52.1473	9.8505	17219	18239	146.708	155.651	151.18	6.32319	16295	18640	127.143	145.74	136.441	13.1494		UEA-II	-0.803945	-2.21625
UEA I	505	306	-3.18769	-6.20841	-4.69805	2.13597		UEA I	247	125	0.692957	-0.541215	0.0758713	0.872692		GAL7-S	-7.02811	-0.718248			UEA I	862	1024	3.2901	4.60343	3.94676	0.928669	1044	1307	3.40669	5.62716	4.51693	1.57011	985	2310	4.38496	16.0012	10.1931	8.21394	712	878	3.56855	4.88495	4.22675	0.930834		VFA	-0.106742	-0.02955
UEA-II	227	345	-7.40759	-5.61641	-6.512	1.26656		UEA-II	211	209	0.328775	0.308543	0.318659	0.0143064		PTL-1	-6.38298	-0.768829			UEA-II	388	326	-0.552628	-1.05526	-0.803945	0.355416	366	390	-2.31756	-2.11494	-2.21625	0.14328	341	427	-1.26099	-0.507025	-0.884005	0.533131	598	348	2.66452	0.681989	1.67325	1.40186		VRA	-0.824213	-2.5413
VFA	263	278	-6.86113	-6.63344	-6.74729	0.161003		VFA	57	220	-1.22911	0.419821	-0.404647	1.16597		CA	-6.12493	-0.773887			VFA	472	414	0.128361	-0.341846	-0.106742	0.332486	537	737	-0.873836	0.814736	-0.02955	1.194	447	611	-0.331685	1.1061	0.387209	1.01667	554	598	2.31559	2.66452	2.49005	0.246727		VVA	39.5163	29.4445
VRA	262	280	-6.87631	-6.60308	-6.7397	0.193203		VRA	116	251	-0.63226	0.733422	0.0505808	0.965683		EEL	-6.8839	-0.799177			VRA	537	172	0.655317	-2.30374	-0.824213	2.09237	337	342	-2.56241	-2.52019	-2.5413	0.02985	406	237	-0.691131	-2.17275	-1.43194	1.04767	349	225	0.68992	-0.293414	0.198253	0.695322		VVA-M	9.40278	11.115
VVA	2506	1423	27.1865	10.7471	18.9668	11.6244		VVA	2532	3553	23.8084	34.137	28.9727	7.30343		CAA	-7.49108	-0.854816			VVA	6111	4550	45.8438	33.1888	39.5163	8.94847	5141	3115	37.9971	20.8918	29.4445	12.0952	3808	3892	29.1342	29.8706	29.5024	0.520733	5454	2707	41.1731	19.3891	30.2811	15.4036		WFA	18.665	22.3989
VVA-M	205	276	-7.74154	-6.6638	-7.20267	0.76208		VVA-M	2618	76	24.6784	-1.03691	11.8207	18.1835		LSL-N	-6.61826	-0.930687			VVA-M	1455	1777	8.09755	10.708	9.40278	1.84587	1816	2098	9.92458	12.3055	11.115	1.68354	2837	1932	20.6214	12.6873	16.6544	5.61028	1756	2064	11.8476	14.2901	13.0688	1.72709		WGA	19.5568	17.6118
WFA	1539	321	12.5079	-5.98072	3.26359	13.0734		WFA	263	366	0.854816	1.89678	1.3758	0.736781							WFA	2833	2684	19.269	18.0611	18.665	0.854146	3231	3356	21.8712	22.9266	22.3989	0.74625	3580	4118	27.1353	31.852	29.4936	3.33517	2832	2978	20.3804	21.5382	20.9593	0.818685
WGA	801	400	1.30544	-4.78154	-1.73805	4.30414		WGA	176	145	-0.0252904	-0.338892	-0.182091	0.22175							WGA	2868	2869	19.5528	19.5609	19.5568	0.00573252	2629	2824	16.7886	18.435	17.6118	1.16415	4261	8911	33.1056	73.8722	53.4889	28.8263	3367	2474	24.623	17.5414	21.0822	5.00744
[truncated: 4 more columns]

## Sheet: Figure4d_4e_4f_TableS3
											Set 1													Lectin binding profile														Topmost and Top Binders	Other Binders	Non-Binders
											POS	14784	10966	8677	14957	7013	5627	6292	12108	23399	9157	13063	23775	Orange: topmost binding lectins (signficance in ttest positive control and ttest negative control and average binding intensity greater than 100)														GNA	AAA	BC2LCN
												3250	1592	944	2570	1246	830	1765	2338	6315	1871	3082	5018	Yellow: top binding lectins (significance in ttest negative control and average binding intensity more than 100)														GS-II	ABA	BPA
												9103	5607	4412	9469	9460	5019	2179	2698	6759	9787	10104	14263	Green: binding lectins (significance in ttest negative control and average binding intensity less than 100)														NPA	ACG	DISCOIDIN I
												1049	559	501	1353	551	485	479	975	3080	478	1019	1937	Uncoloured: non-binding lectins (no significance in ttest negative control)														PHA-L	CAA	ECA
											NEG	2337	351	278	292	313	272	279	98	0	293	16	78															AAL	CGL2	GAL1
Lectins	Recombinant Spike Glycoprotein Replicate 1	Recombinant Spike Glycoprotein Replicate 2	Recombinant Spike Glycoprotein Replicate 3	Recombinant Spike Glycoprotein Replicate 4	Average for Recombinant Spike Glycoprotein							1219	1385	0	1262	287	1328	114	114	59	212	19	177		ttest to positive	ttest to negative												ABL	CNL	GAL2
AAA	9.61219	4.69737	16.8605	26.5619	14.433						AAA	2734	824	335	149	1519	2497	374	348					AAA	0.0232867	0.0358253												ACL	CPA	GHA
AAL	87.2654	69.6071	148.764	235.771	135.352						AAL	10446	11507	2144	1509	9226	11915	1724	2860					AAL	0.801191	7.48277e-07												AMA	CSA	GS-I
ABA	30.0988	10.8422	25.0866	44.5468	27.6436						ABA	5896	2515	509	275	2595	2489	581	473					ABA	0.0597008	0.00197624												ASA	DBA	HAA
ABL	100.491	57.5223	204.044	143.409	126.367						ABL	9811	15275	1844	1219	10688	17630	977	1902					ABL	0.494525	1.6092e-05												BANLEC	DISCOIDIN II	IRA
ACG	47.6304	29.5429	84.6415	139.455	75.3174						ACG	5309	7255	1075	622	6331	6485	1185	1621					ACG	0.307938	6.29008e-06												BC2L-A	DSA	Jacalin
ACL	91.9258	97.8527	203.99	268.545	165.578						ACL	7873	15184	2416	2616	16243	12068	2067	3122					ACL	0.411193	1.39418e-06												CA	EEL	LAL
AMA	78.1513	73.847	110.468	162.261	106.182						AMA	4748	15046	2017	1843	8480	7689	1588	1639					AMA	0.819047	1.82025e-05												CALSEPA	F17AG	LBA
ASA	85.4755	88.6765	152.838	331.275	164.566						ASA	6362	15167	2269	2315	11574	10096	3774	2573					ASA	0.680052	5.68991e-07												Con A	GAL1-S	Lotus
BANLEC	90.0811	139.515	243.765	589.563	265.731						BANLEC	4951	17669	4468	2598	17149	16326	7621	3494					BANLEC	0.132597	2.00248e-07												GAL3	GAL3C-S	PA-IL
BC2L-A	84.2977	185.109	72.0096	315.619	164.259						BC2L-A	10753	10497	3535	5757	1331	9845	3488	2570					BC2L-A	0.963197	8.69353e-08												GRFT	GAL7-S	PNA
BC2LCN	-0.13509	2.5262	26.527	12.3149	10.3083						BC2LCN	606	643	156	222	2918	2353	264	195					BC2LCN	0.0188507	0.130247												HHA	GAL9	PPL
BPA	2.65106	-2.30772	-1.77925	-4.31564	-1.43789						BPA	1011	898	60	82	776	820	85	67					BPA	0.010685	0.912183												LcH A	HMA	PSL1A
CA	48.6266	221.118	153.169	341.676	191.147						CA	5775	7025	4090	6960	10872	10841	3480	3059					CA	0.760476	1.6384e-10												LENTIL	LEA	PWA
CAA	41.9905	100.208	111.045	137.234	97.6194						CAA	5519	5709	1411	3736	8657	7587	1222	1543					CAA	0.488204	3.39013e-07												LSL-N	LPA	SHA
CALSEPA	56.2674	215.608	227.028	268.274	191.794						CALSEPA	8556	6054	4150	6631	16328	14974	2294	2890					CALSEPA	0.394439	1.42656e-07												MNA-M	MAA	SJA
CGL2	62.8106	75.035	102.827	101.156	85.457						CGL2	10616	5544	1873	2045	8177	7000	989	1110					CGL2	0.568935	4.54577e-06												ORYSATA	MALECTIN	SNA-II
CNL	22.9814	17.6424	30.1471	50.6681	30.3598						CNL	3443	3282	486	630	3301	2440	486	681					CNL	0.0543985	0.000376938												PALa	MNA-G	SSA
Con A	101.188	110.921	140.33	208.902	140.335						Con A	16578	8673	2592	3078	10955	9091	2260	1828					Con A	0.643985	1.38199e-06												PHA-E	MOA	UEA I
CPA	3.25472	14.3447	60.1941	76.7786	38.643						CPA	1271	781	378	577	3583	6059	1020	629					CPA	0.0522694	0.00569738												PHA-P	MPL	UEA-II
CSA	14.6568	-0.48476	26.1958	23.2575	15.9063						CSA	2645	2108	128	103	2572	2656	300	361					CSA	0.0317368	0.00849996												PSA	PA-IIL	VFA
DBA	11.7989	23.9716	34.7146	28.1329	24.6545						DBA	2618	1458	368	1057	3391	2943	382	369					DBA	0.0403987	0.00167484												PTL-2	PTL-1	VRA
DISCOIDIN I	-1.84899	-3.70054	20.6809	0.072228	3.8009						DISCOIDIN I	420	423	36	38	2145	2367	135	98					DISCOIDIN I	0.0144914	0.374347												RCA 120	RPA	VVA-M
DISCOIDIN II	28.3047	41.0747	65.9786	48.1221	45.87						DISCOIDIN II	4684	3302	1233	1027	4515	5878	347	773					DISCOIDIN II	0.131862	3.97064e-05												RCA 60	SAMB
DSA	29.6935	42.3651	119.572	183.604	93.8086						DSA	3460	4855	1414	909	5684	11667	2033	1588					DSA	0.363547	4.37589e-05												RS-FUC	SNA-I
ECA	-1.59148	-1.89806	22.0442	13.1275	7.92054						ECA	459	445	64	98	1838	2851	137	337					ECA	0.0158387	0.269338												SBA	STL
EEL	4.68579	3.34551	46.5532	23.2033	19.447						EEL	1300	1091	160	258	5633	2238	208	452					EEL	0.0346505	0.0290213												TL	UDA
F17AG	5.75803	0.109241	38.6197	7.43951	12.9816						F17AG	1327	1318	128	132	3743	3098	186	183					F17AG	0.0286513	0.0286323													VVA
GAL1	0.173079	-1.22213	14.9426	16.8653	7.68971						GAL1	610	712	72	123	1957	1810	222	321					GAL1	0.0147852	0.290647													WFA
GAL1-S	27.8276	98.6106	83.6324	95.7927	76.4659						GAL1-S	4252	3621	2995	2074	6502	6183	961	1039					GAL1-S	0.245418	4.697e-07													WGA
GAL2	1.02581	0.109241	8.97327	1.96822	3.01913						GAL2	695	829	209	51	1699	1293	164	104					GAL2	0.0130505	0.46591
GAL3	48.2889	131.936	120.951	156.519	114.424						GAL3	7121	5599	2964	3732	10078	7452	1551	1570					GAL3	0.679425	6.81677e-08
GAL3C-S	15.4504	61.1067	87.5144	41.134	51.3014						GAL3C-S	2329	2612	1482	1756	8673	4516	671	320					GAL3C-S	0.143487	0.000303902
GAL7-S	9.67973	11.5591	12.5857	18.3821	13.0517						GAL7-S	833	2741	426	393	2452	1009	272	299					GAL7-S	0.022068	0.0454782
GAL9	16.624	8.24088	36.0548	7.22282	17.0356						GAL9	3427	1792	424	233	3698	2810	139	226					GAL9	0.0416749	0.00431343
GHA	1.09335	3.46841	7.84872	34.2001	11.6526						GHA	536	1004	161	263	1760	1086	430	433					GHA	0.0143793	0.284197
GNA	123.245	418.059	195.771	591.513	332.147						GNA	16984	13492	10282	10383	14477	12767	6081	5070					GNA	0.0150234	9.50124e-14
GRFT	50.1337	119.933	121.913	362.098	163.52						GRFT	7655	5502	3499	2611	10320	7335	3882	3034					GRFT	0.849924	1.11644e-09
GS-I	-1.45639	-3.06558	24.9095	36.3128	14.1751						GS-I	566	370	57	48	2332	2729	162	740					GS-I	0.0178524	0.163095
GS-II	89.2325	352.76	247.462	557.06	311.629						GS-II	10621	11798	9170	8307	15050	18905	4973	5542					GS-II	0.0334616	1.12719e-11
HAA	-1.40996	7.05288	42.6327	10.9606	14.8091						HAA	332	615	258	341	3023	4339	231	203					HAA	0.0257645	0.0685278
HHA	64.4148	465.231	242.063	417.624	297.333						HHA	8523	8017	10089	12879	14376	18878	4920	3021					HHA	0.0563767	2.65923e-10
HMA	1.10601	18.0316	40.3066	31.9249	22.8423						HMA	680	863	943	192	3066	3994	444	377					HMA	0.0305117	0.0187556
IRA	6.501	5.02509	-1.17846	76.0202	21.592						IRA	2191	630	348	152	208	1466	85	1550					IRA	0.0167509	0.162693
Jacalin	-1.44795	-5.21626	-0.27729	0.018057	-1.73086						Jacalin	475	463	0	0	593	1198	118	114					Jacalin	0.00933541	0.730901
LAL	1.04269	2.42379	7.06308	2.34742	3.21924						LAL	647	881	189	184	1476	1268	198	77					LAL	0.0127834	0.49325
LBA	-2.62573	-3.0451	2.39544	4.73095	0.363891						LBA	271	388	98	8	324	1814	195	124					LBA	0.00976418	0.849115
LcH A	32.5514	138.859	128.137	111.123	102.668						LcH A	5083	3909	2901	4133	8917	9546	1183	1100					LcH A	0.542958	6.78807e-07
LEA	14.222	9.57225	10.352	8.68545	10.7079						LEA	2232	2418	366	356	1599	1572	204	188					LEA	0.0237726	0.0250437
LENTIL	67.7244	247.684	201.918	507.602	256.232						LENTIL	9310	8014	6391	5956	13053	14989	5660	3942					LENTIL	0.23348	3.51049e-11
Lotus	8.93254	0.682757	4.82169	62.6399	19.2692						Lotus	1439	1958	133	155	1457	996	1239	149					Lotus	0.0191634	0.0638539
LPA	-1.1229	24.5041	-3.25811	328.783	87.2265						LPA	449	566	686	765	590	814	1949	4352					LPA	0.028784	0.0212876
LSL-N	47.947	130.154	121.428	383.875	170.851						LSL-N	6025	6614	2336	4273	7126	10466	3766	3552					LSL-N	0.864765	3.51837e-10
MAA	28.9759	102.687	152.592	7.11448	72.8422						MAA	3811	4334	2911	2357	12731	8907	162	201					MAA	0.49893	9.36103e-05
MALECTIN	14.222	92.7116	92.313	197.039	99.0713						MALECTIN	2294	2356	3093	1688	6570	7242	1741	2128					MALECTIN	0.233679	1.26711e-06
MNA-G	24.4252	63.5237	101.286	102.456	72.9227						MNA-G	3065	4002	1688	1668	7336	7641	1188	935					MNA-G	0.245759	1.24261e-05
MNA-M	62.6164	323.019	190.01	499.856	268.875						MNA-M	5849	10265	8388	7637	12897	13599	5126	4333					MNA-M	0.21373	3.02856e-12
MOA	28.8492	89.9874	121.074	42.5966	70.6267						MOA	4073	4042	3097	1551	8710	8836	553	465					MOA	0.353117	2.03939e-05
MPL	11.592	31.4273	33.2127	87.7212	40.9883						MPL	1862	2165	749	1040	3198	2941	799	1052					MPL	0.0474514	0.000108842
NPA	117.609	525.204	253.809	253.431	287.513						NPA	14390	14751	15493	10403	14300	20479	2133	2777					NPA	0.00963312	6.60023e-10
ORYSATA	33.2606	125.115	152.684	329.921	160.245						ORYSATA	5270	3890	2971	3392	10539	11111	2595	3727					ORYSATA	0.835346	7.76726e-08
PA-IIL	42.6913	35.0937	99.4531	40.4839	54.4305						PA-IIL	5645	5749	935	1033	6535	8204	873	106					PA-IIL	0.288243	4.40275e-05
PA-IL	-2.8959	-4.31502	0.023107	-2.04045	-2.30707						PA-IL	124	471	0	44	1416	414	96	98					PA-IL	0.00890372	0.620598
PALa	32.3657	176.179	147.046	246.118	150.427						PALa	4057	4891	4819	4037	11282	9636	1809	2966					PALa	0.835123	3.8557e-08
PHA-E	67.8637	324.781	191.358	389.13	243.283						PHA-E	9101	8256	8015	8096	15943	10728	2931	4484					PHA-E	0.228777	5.29085e-11
PHA-L	160.051	247.458	178.972	433.983	255.116						PHA-L	9370	29825	6130	6206	13992	11071	4705	3538					PHA-L	0.0493319	1.3785e-06
PHA-P	60.0329	253.173	161.427	281.979	189.153						PHA-P	7542	7960	5153	7462	12372	10413	3699	1738					PHA-P	0.57954	2.95638e-10
PNA	-0.49813	1.91172	-0.10783	34.8501	9.03897						PNA	723	440	260	88	1429	384	727	148					PNA	0.0113883	0.744836
PPL	-1.92919	-5.09337	-5.26843	6.95197	-1.33475						PPL	428	396	6	0	871	272	159	201					PPL	0.00841896	0.480346
PSA	54.5915	192.114	205.823	533.658	246.547						PSA	7497	6716	4529	5105	15698	12851	5707	4376					PSA	0.36545	1.3088e-09
PSL1A	-0.37993	-1.16069	8.07209	4.13507	2.66664						PSL1A	649	542	132	66	1532	1343	154	154					PSL1A	0.0121078	0.616979
PTL-1	18.5912	113.01	104.259	75.4785	77.8348						PTL-1	3127	2558	3441	2331	8389	6974	1199	426					PTL-1	0.268893	9.34598e-06
PTL-2	65.01	270.706	185.104	469.628	247.612						PTL-2	7894	8787	6136	7335	13157	12702	2965	5936					PTL-2	0.289739	7.69802e-12
PWA	-1.50705	-1.87758	20.627	3.05164	5.0735						PWA	513	411	83	80	3515	990	146	142					PWA	0.0150792	0.369545
RCA 120	120.522	14.4676	323.577	33.6584	123.056						RCA 120	15190	14641	464	497	24198	19639	380	473					RCA 120	0.154086	9.14178e-05
RCA 60	78.4679	168.969	180.428	41.2423	117.277						RCA 60	10009	9860	4610	3894	13643	11609	451	542					RCA 60	0.660542	7.99836e-07
RPA	18.0002	52.8932	23.9544	43.8425	34.6726						RPA	3055	2490	1973	864	3042	1895	618	423					RPA	0.051226	9.17992e-05
RS-FUC	54.0258	218.332	117.823	181.762	142.986						RS-FUC	7500	6579	6872	4042	8445	8679	2813	774					RS-FUC	0.938432	9.64301e-10
SAMB	32.1588	26.0404	44.5121	92.1091	48.7051						SAMB	5014	3885	936	590	4229	3377	945	987					SAMB	0.106067	2.83658e-05
SBA	47.3011	144.717	125.21	150.722	116.988						SBA	5892	6594	3652	3668	11676	6407	1415	1599					SBA	0.717258	1.7651e-07
SHA	-2.90012	-3.0451	-5.25302	15.6735	1.11882						SHA	160	434	89	17	515	630	403	118					SHA	0.00846043	0.486909
SJA	-2.99299	-5.21626	-4.82169	-0.74034	-3.44282						SJA	265	307	0	0	215	986	114	104					SJA	0.00796437	0.37498
SNA-I	23.5598	43.5531	69.8452	75.316	53.0685						SNA-I	4076	2786	1490	891	5924	4971	1009	613					SNA-I	0.131577	2.54997e-05
SNA-II	-1.62525	-2.47158	-5.93854	0.343084	-2.42307						SNA-II	492	404	134	0	615	441	98	140					SNA-II	0.00840249	0.471984
SSA	-2.24158	-4.97047	-1.83317	-7.13254	-4.04444						SSA	403	347	12	0	1426	163	69	31					SSA	0.00860332	0.54484
STL	22.6058	1.13338	6.25433	68.4904	24.621						STL	3596	3040	156	154	1734	905	996	500					STL	0.0327644	0.0089073
TL	26.8736	307.063	173.696	485.175	248.202						TL	3775	3872	5241	10005	13177	11201	5827	3361					TL	0.576881	2.14404e-09
UDA	52.1473	79.2339	138.689	82.3582	88.1071						UDA	5992	7642	2192	1931	10353	9480	566	1186					UDA	0.652297	4.8232e-06
UEA I	4.51693	10.0229	13.6255	1.26399	7.35733						UEA I	1044	1307	343	401	2317	1279	144	111					UEA I	0.0175669	0.119279
UEA-II	-2.21625	-1.20165	-11.5921	7.43951	-1.89262						UEA-II	366	390	20	176	65	257	198	171					UEA-II	0.00751153	0.265607
VFA	-0.02955	-3.37282	-11.4226	-1.71542	-4.1351						VFA	537	737	90	0	43	301	87	113					VFA	0.00785279	0.345334
VRA	-2.5413	6.23357	-7.15551	5.32683	0.465898						VRA	337	342	40	519	362	536	175	155					VRA	0.00859637	0.519226
VVA	29.4445	47.24	72.1713	33.225	45.5202						VVA	5141	3115	1263	1298	5204	5993	541	304					VVA	0.149895	4.3325e-05
VVA-M	11.115	-1.69324	10.3828	-4.47815	3.83161						VVA-M	1816	2098	71	101	1952	1223	74	75					VVA-M	0.0189261	0.101786
WFA	22.3989	37.654	55.434	14.5901	32.5193						WFA	3231	3356	723	1370	3470	5554	220	281					WFA	0.085992	0.000214441
WGA	17.6118	55.7608	79.7967	79.8122	58.2454						WGA	2629	2824	1275	1702	4938	7249	669	1036					WGA	0.140974	4.76012e-05

## Sheet: Figure4g 
Lectins	set 1	Set2	Set 3	set 4	Average
ASA	85.4755	88.6765	152.838	331.275	164.566
BANLEC	90.0811	139.515	243.765	589.563	265.731
BC2L-A	84.2977	185.109	72.0096	315.619	164.259
UDA	52.1473	79.2339	138.689	82.3582	88.1071
VFA	-0.02955	-3.37282	-11.4226	-1.71542	-4.1351
SNA-II	-1.62525	-2.47158	-5.93854	0.343084	-2.42307
PA-IIL	42.6913	35.0937	99.4531	40.4839	54.4305
LEA	14.222	9.57225	10.352	8.68545	10.7079
LTL	8.93254	0.682757	4.82169	62.6399	19.2692
LcH A	32.5514	138.859	128.137	111.123	102.668
BC2LCN	-0.135086	2.5262	26.527	12.3149	10.3083
Con A	101.188	110.921	140.33	208.902	140.335
GNA	123.245	418.059	195.771	591.513	332.147
NPA	117.609	525.204	253.809	253.431	287.513
ORYSATA	33.2606	125.115	152.684	329.921	160.245
AMA	78.1513	73.847	110.468	162.261	106.182
HHA	64.4148	465.231	242.063	417.624	297.333
MNA-G	24.4252	63.5237	101.286	102.456	72.9227
MNA-M	62.6164	323.019	190.01	499.856	268.875
LBA	-2.62573	-3.0451	2.39544	4.73095	0.363891
CA	48.6266	221.118	153.17	341.676	191.147
CAA	41.9905	100.208	111.045	137.234	97.6194
ABA	30.0988	10.8422	25.0867	44.5468	27.6436
GS-II	89.2325	352.76	247.462	557.06	311.629
WGA	17.6118	55.7608	79.7967	79.8122	58.2454
PHA-L	160.051	247.458	178.973	433.983	255.116
DSA	29.6935	42.3651	119.572	183.604	93.8086
RPA	18.0002	52.8932	23.9544	43.8425	34.6726
TL	26.8736	307.063	173.696	485.175	248.202
PHA-E	67.8637	324.781	191.358	389.13	243.283
AAL	87.2654	69.6071	148.764	235.771	135.352
PSA	54.5915	192.114	205.823	533.658	246.547

## Sheet: Figure4h
Lectins	set 1	Set2	Set 3	set 4	Average
AAA	9.61219	4.69737	16.8605	26.5619	14.433
ACG	47.6304	29.5429	84.6415	139.455	75.3173
ACL	91.9258	97.8527	203.99	268.545	165.578
BPA	2.65106	-2.30772	-1.77925	-4.31564	-1.43789
CNL	22.9815	17.6424	30.1471	50.6681	30.3598
CSA	14.6568	-0.484757	26.1958	23.2575	15.9063
DBA	11.7989	23.9716	34.7146	28.1329	24.6545
HAA	-1.40996	7.05288	42.6327	10.9606	14.8091
Jacalin	-1.44795	-5.21626	-0.277286	0.0180571	-1.73086
MOA	28.8492	89.9874	121.074	42.5966	70.6267
PA-IL	-2.8959	-4.31502	0.0231071	-2.04045	-2.30707
PNA	-0.498129	1.91172	-0.107833	34.8501	9.03897
SBA	47.3011	144.717	125.21	150.722	116.988
UEA-II	-2.21625	-1.20165	-11.5921	7.43951	-1.89262
VVA	29.4445	47.24	72.1713	33.225	45.5202
WFA	22.3989	37.654	55.434	14.5901	32.5193
WGA	17.6118	55.7608	79.7967	79.8122	58.2454

## Sheet: Figure5b
Lectins with negative value were changed to 1 and highligted	Spike spot 1	Spike spot 2	Spike plus L-Fucose spot 1	Spike plus L-Fucose spot 2	Fold change spot 1	Fold change spot 2	Average Fold change for Replicate 1	p-value in paired T-test for Replicate 1			Lectins with negative value were changed to 1 and highligted	Spike spot 1	Spike spot 2	Spike plus L-Fucose spot 1	Spike plus L-Fucose spot 2	Fold change spot 1	Fold change spot 2	Average Fold change for Replicate 2	p-value in paired T-test for Replicate 2		Lectins with negative value were changed to 1 and highligted	Spike spot 1	Spike spot 2	Spike plus L-Fucose spot 1	Spike plus L-Fucose spot 2	Fold change spot 1	Fold change spot 2	Average Fold change for Replicate 3	p-value in paired T-test for Replicate 3		Lectins	p-value in T-test Replicate 1	p-value in T-test Replicate 2	p-value in T-test Replicate 3	Average fold change in Replicate 1	Average fold change in Replicate 2	Average fold change in Replicate 3	Average average Fold change
AAA	9.32758	24.3934	21.4359	25.1739	0.435137	0.968995	0.702066	0.45902			AAA	76.7637	11.4174	65.9588	16.9867	1.16381	0.672139	0.917976	0.802981		AAA	104.143	1	37.3676	32.9582	2.78699	0.0303415	1.40867	0.78417		AAL	0.0937385	0.0222596	0.174613	11.1973	449.64	3138.27	1199.7
AAL	128.052	169.475	12.6191	13.8381	10.1474	12.2471	11.1973	0.0937385			AAL	170.019	89.7331	87.284	1	1.94789	89.7331	45.8405	0.0222596		AAL	1187.11	626.02	72.643	1	16.3416	626.02	321.181	0.174613		PA-IIL	0.0826574	0.00708045	0.0169257	994.531	259.487	224.471	492.83
ABA	25.9031	24.2702	30.5372	28.8713	0.848248	0.840634	0.844441	0.00227095			ABA	107.817	37.0053	91.9761	27.9162	1.17223	1.32559	1.24891	0.168383		ABA	62.4437	30.8315	90.8766	24.0599	0.687127	1.28145	0.984288	0.648845		RS-FUC	0.0167395	0.161832	0.0575751	23.5951	588.886	7.68107	206.721
ABL	150.574	257.514	174.836	141.113	0.861228	1.82488	1.34305	0.630823			ABL	159.762	89.2203	130.51	125.453	1.22414	0.711185	0.96766	0.932391		ABL	1013.85	646.743	655.959	620.961	1.5456	1.04152	1.29356	0.454218		AAA	0.45902	0.802981	0.78417	0.702066	0.917976	1.39501	1.00502
ACG	83.4553	85.8276	102.148	97.0492	0.817001	0.884372	0.850687	0.155814			ACG	141.246	89.9356	105.35	88.2393	1.34073	1.01922	1.17998	0.469939		ACG	758.547	457.365	734.256	374.51	1.03308	1.22124	1.12716	0.318447		ABA	0.00227095	0.168383	0.648845	0.844441	1.24891	0.984288	1.02588
ACL	236.147	171.832	670.548	208.58	0.352171	0.823821	0.587996	0.446274			ACL	192.679	146.51	135.301	74.5563	1.42407	1.96509	1.69458	0.0714458		ACL	858.364	460.657	564.672	425.437	1.52011	1.08279	1.30145	0.424018		ABL	0.630823	0.932391	0.454218	1.34305	0.96766	1.29356	1.20142
AMA	116.56	104.375	873.314	128.396	0.133469	0.812917	0.473193	0.479799			AMA	137.319	86.8315	140.822	69.794	0.975126	1.24411	1.10962	0.629084		AMA	903.651	826.667	758.011	643.445	1.19213	1.28475	1.23844	0.0724381		ACG	0.155814	0.469939	0.318447	0.850687	1.17998	1.12716	1.05261
ASA	164.222	141.454	712.682	118.279	0.230429	1.19594	0.713185	0.526885			ASA	155.268	90.9477	136.692	96.4856	1.1359	0.942604	1.03925	0.684441		ASA	916.228	749.894	786.414	677.648	1.16507	1.10661	1.13584	0.176694		ACL	0.446274	0.0714458	0.424018	0.587996	1.69458	1.30145	1.19468
BANLEC	250.104	237.426	462.784	452.058	0.540433	0.525211	0.532822	0.00290764			BANLEC	189.116	136.361	177.909	147.972	1.06299	0.921529	0.99226	0.988703		BANLEC	1256.53	1413.96	1216.27	1083.67	1.0331	1.30479	1.16894	0.422779		AMA	0.479799	0.629084	0.0724381	0.473193	1.10962	1.23844	0.940418
BC2L-A	6.43149	137.588	252.095	207.645	0.0255122	0.662609	0.344061	0.323145			BC2L-A	96.6024	74.1456	89.6582	55.7879	1.07745	1.32906	1.20326	0.269772		BC2L-A	1324.91	1245.6	945.471	994.293	1.40132	1.25275	1.32704	0.127583		ASA	0.526885	0.684441	0.176694	0.713185	1.03925	1.13584	0.96276
BC2LCN	30.8788	22.1752	6.19953	15.3414	4.98084	1.44545	3.21314	0.328027			BC2LCN	1	1	1	1	1	1	1	#DIV/0!		BC2LCN	79.2839	49.2755	20.6435	29.1843	3.84062	1.68842	2.76452	0.289863		BANLEC	0.00290764	0.988703	0.422779	0.532822	0.99226	1.16894	0.898009
BPA	1	1	5.2244	1	0.19141	1	0.595705	0.5			BPA	1	1	1	1	1	1	1	#DIV/0!		BPA	122.967	72.4465	26.9597	64.2611	4.56114	1.12738	2.84426	0.445854		BC2L-A	0.323145	0.269772	0.127583	0.344061	1.20326	1.32704	0.958118
CA	153.408	152.931	173.638	166.832	0.883497	0.916675	0.900086	0.116709			CA	94.5106	78.1268	132.997	125.2	0.710622	0.624015	0.667319	0.06368		CA	773.066	845.196	878.972	825.9	0.879511	1.02336	0.951437	0.614727		BC2LCN	0.328027	#DIV/0!	0.289863	3.21314	1	2.76452	2.32589
CAA	119.287	102.804	125.917	136.583	0.947343	0.752685	0.850014	0.376608			CAA	67.978	56.9115	121.351	112.458	0.560177	0.506067	0.533122	0.0127048		CAA	573.769	450.612	517.399	485.143	1.10895	0.928823	1.01889	0.849899		BPA	0.5	#DIV/0!	0.445854	0.50957	1	2.84426	1.45128
CALSEPA	237.457	216.599	224.812	161.509	1.05625	1.34109	1.19867	0.35636			CALSEPA	88.64	59.8941	113.02	141.426	0.784283	0.423501	0.603892	0.31502		CALSEPA	692.537	743.986	730.204	842.982	0.948415	0.882564	0.91549	0.26854		CA	0.116709	0.06368	0.614727	0.900086	0.667319	0.951437	0.839614
CGL2	111.892	93.7611	113.809	73.3617	0.983158	1.27807	1.13061	0.559644			CGL2	97.7901	48.9085	46.1086	54.959	2.12086	0.889909	1.50539	0.574193		CGL2	579.593	646.152	595.498	520.458	0.973292	1.24151	1.1074	0.580128		CAA	0.376608	0.0127048	0.849899	0.850014	0.533122	1.01889	0.800674
CNL	36.7789	23.5154	34.2752	41.0401	1.07305	0.572985	0.823016	0.59034			CNL	23.1722	7.62509	11.6905	11.1004	1.98214	0.686917	1.33453	0.687115		CNL	116.045	152.089	120.591	107.243	0.962308	1.41817	1.19024	0.564304		CALSEPA	0.35636	0.31502	0.26854	1.19867	0.603892	0.91549	0.906017
Con A	154.687	125.972	121.184	126.648	1.27647	0.994662	1.13556	0.512845			Con A	96.0221	97.7631	101.276	67.0124	0.948123	1.45888	1.2035	0.60773		Con A	659.954	602.891	636.931	590.572	1.03615	1.02086	1.0285	0.187219		CGL2	0.559644	0.574193	0.580128	1.13061	1.50539	1.1074	1.2478
CPA	41.123	79.2652	41.1011	47.6223	1.00053	1.66446	1.33249	0.499559			CPA	12.6995	9.21758	63.7111	7.08265	0.199329	1.30143	0.75038	0.526628		CPA	93.0008	37.0357	95.6435	31.5678	0.972369	1.17321	1.07279	0.786609		CNL	0.59034	0.687115	0.564304	0.823016	1.33453	1.19024	1.11593
CSA	25.5488	26.8428	22.0657	27.5711	1.15785	0.973583	1.06572	0.631234			CSA	5.61422	5.46577	0.25521	1	21.9985	5.46577	13.7321	0.0577211		CSA	32.3931	59.7425	22.1531	64.9762	1.46224	0.919453	1.19085	0.800793		Con A	0.512845	0.60773	0.187219	1.13556	1.2035	1.0285	1.12252
DBA	38.1653	31.264	34.2142	25.113	1.11548	1.24493	1.18021	0.136504			DBA	9.66294	3.25247	4.55397	5.95879	2.12187	0.545827	1.33385	0.810122		DBA	25.9356	165.848	55.9984	29.8199	0.463148	5.56166	3.01241	0.63847		CPA	0.499559	0.526628	0.786609	1.33249	0.75038	1.07279	1.05189
DISCOIDIN I	18.971	22.3908	13.9599	14.0615	1.35896	1.59235	1.47565	0.155204			DISCOIDIN I	4.23766	0.0944701	1	1	4.23766	0.0944701	2.16606	0.673618		DISCOIDIN I	1	14.3289	3.24417	1	0.308245	14.3289	7.31859	0.606191		CSA	0.631234	0.0577211	0.800793	1.06572	38.3281	1.19085	13.5282
DISCOIDIN II	55.4802	76.4769	88.3746	76.9371	0.627785	0.994018	0.810902	0.491094			DISCOIDIN II	39.8934	18.1653	3.78132	18.1667	10.5501	0.99992	5.77503	0.500026		DISCOIDIN II	377.553	416.383	514.738	410.302	0.733487	1.01482	0.874154	0.528201		DBA	0.136504	0.810122	0.63847	1.18021	1.33385	3.01241	1.84215
DSA	73.4884	165.655	137.497	128.66	0.534473	1.28754	0.911009	0.833632			DSA	83.3361	57.5998	47.8647	88.1971	1.74108	0.65308	1.19708	0.953119		DSA	808.181	910.235	682.534	805.164	1.18409	1.1305	1.15729	0.056625		DISCOIDIN I	0.155204	0.673618	0.606191	1.47565	21.6606	71.66	31.5988
ECA	14.2417	29.8467	0.511266	5.26503	27.8557	5.66886	16.7623	0.17571			ECA	1	1	1	1	1	1	1	#DIV/0!		ECA	50.2462	111.825	1	10.6727	50.2462	10.4777	30.3619	0.211563		DISCOIDIN II	0.491094	0.500026	0.528201	0.810902	5.77503	0.874154	2.48669
EEL	72.7028	20.4036	16.4993	20.4405	4.4064	0.998195	2.7023	0.500418			EEL	1	10.7426	3.61274	1	0.276798	10.7426	5.5097	0.666802		EEL	19.4358	7.44935	1	1	19.4358	7.44935	13.4426	0.285764		DSA	0.833632	0.953119	0.056625	0.911009	1.19708	1.15729	1.08846
F17AG	43.5878	33.6517	20.3999	19.5873	2.13667	1.71804	1.92735	0.152905			F17AG	1	1	1	1	1	1	1	#DIV/0!		F17AG	36.6981	37.8376	17.0683	30.6144	2.15007	1.23594	1.69301	0.27553		ECA	0.17571	#DIV/0!	0.211563	16.7623	1	256.47	91.4107
GAL1	16.0749	13.8104	15.1585	20.4608	1.06045	0.674967	0.867708	0.587167			GAL1	1	1	1	1	1	1	1	#DIV/0!		GAL1	23.2344	42.3537	29.3035	31.6472	0.792888	1.33831	1.0656	0.828305		EEL	0.500418	0.666802	0.285764	2.7023	53.7269	134.426	63.6184
GAL1-S	86.0895	81.1754	126.059	184.344	0.682928	0.440348	0.561638	0.264694			GAL1-S	63.16	44.347	75.4554	45.5046	0.837051	0.974561	0.905806	0.440239		GAL1-S	265.243	336.529	351.192	258.475	0.755267	1.30198	1.02862	0.969382		F17AG	0.152905	#DIV/0!	0.27553	1.92735	1	1.69301	1.54012
GAL2	12.1004	5.84611	13.0661	11.4409	0.926096	0.510985	0.71854	0.391193			GAL2	1	1	1	1	1	1	1	#DIV/0!		GAL2	1	6.64744	10.0371	3.95922	0.0996306	1.67898	0.889305	0.684066		GAL1	0.587167	#DIV/0!	0.828305	0.867708	1	1.0656	0.977768
GAL3	141.177	100.724	127.238	164.13	1.10955	0.613684	0.861619	0.637764			GAL3	62.1748	67.5057	90.6275	100.419	0.686048	0.672239	0.679144	0.0461957		GAL3	415.075	374.346	472.391	518.591	0.878667	0.721852	0.800259	0.259214		GAL1-S	0.264694	0.440239	0.969382	0.561638	0.905806	1.02862	0.832023
GAL3C-S	119.533	55.4956	22.4111	47.1347	5.33367	1.17738	3.25553	0.44533			GAL3C-S	36.7084	38.6248	89.9953	55.9986	0.407892	0.689746	0.548819	0.299354		GAL3C-S	401.949	391.397	305.27	376.615	1.3167	1.03925	1.17797	0.403413		GAL2	0.391193	#DIV/0!	0.684066	0.71854	1	0.844471	0.854337
GAL7-S	23.7002	1.47115	36.002	34.5799	0.658304	0.0425436	0.350424	0.273524			GAL7-S	5.93812	2.05135	8.642	12.3929	0.687123	0.165527	0.426325	0.337195		GAL7-S	37.1624	1	10.0768	14.1287	3.68791	0.0707779	1.87934	0.787334		GAL3	0.637764	0.0461957	0.259214	0.861619	0.679144	0.800259	0.78034
GAL9	42.8946	29.2151	39.1305	55.017	1.09619	0.53102	0.813606	0.592221			GAL9	22.9427	21.3098	37.9185	19.6839	0.605054	1.0826	0.843826	0.568845		GAL9	45.9834	1	31.6075	41.8565	1.45482	0.0238912	0.739358	0.71539		GAL3C-S	0.44533	0.299354	0.403413	3.25553	0.548819	1.17797	1.66077
GHA	13.0401	2.65732	12.8223	17.7386	1.01699	0.149805	0.583397	0.509195			GHA	7.74655	15.6281	1	1	7.74655	15.6281	11.6873	0.224895		GHA	41.2563	2.8489	99.2982	40.6647	0.415479	0.0700583	0.242769	0.132385		GAL7-S	0.273524	0.337195	0.787334	0.350424	0.426325	1.84749	0.874748
GNA	208.942	182.6	550.282	297.987	0.379701	0.612779	0.49624	0.292474			GNA	93.1071	84.8072	115.718	86.4692	0.804606	0.980779	0.892692	0.453288		GNA	1375.22	1415.27	1291.59	1349.43	1.06475	1.04879	1.05677	0.0753986		GAL9	0.592221	0.568845	0.71539	0.813606	0.843826	0.728607	0.795346
GRFT	144.905	98.9217	277.001	344.651	0.52312	0.28702	0.40507	0.185988			GRFT	62.6742	59.7051	86.2163	101.796	0.726941	0.586518	0.65673	0.175343		GRFT	360.038	416.088	355.84	339.711	1.0118	1.22483	1.11831	0.46504		GHA	0.509195	0.224895	0.132385	0.583397	116.873	0.242769	39.2331
GS-I	21.8517	27.9673	13.9396	1	1.56759	27.9673	14.7675	0.318319			GS-I	1	1	1	1	1	1	1	#DIV/0!		GS-I	24.7538	20.8708	10.7124	109.15	2.31076	0.191213	1.25099	0.600418		GNA	0.292474	0.453288	0.0753986	0.49624	0.892692	1.05677	0.815234
GS-II	217.769	277.155	470.281	270.826	0.463063	1.02337	0.743216	0.515953			GS-II	109.855	100.314	110.604	96.893	0.99323	1.0353	1.01427	0.637193		GS-II	991.861	888.921	937.963	876.589	1.05746	1.01407	1.03577	0.356805		GRFT	0.185988	0.175343	0.46504	0.40507	0.65673	1.11831	0.726704
HAA	32.4963	52.769	68.6892	1.26293	0.473093	41.783	21.1281	0.889948			HAA	1	1	1	1	1	1	1	#DIV/0!		HAA	1	1	6.22352	1	0.160681	1	0.58034	0.5		GS-I	0.318319	#DIV/0!	0.600418	140.621	1	1.25099	47.6238
HHA	207.387	276.739	246.244	226.274	0.842199	1.22302	1.03261	0.917736			HHA	115.254	144.931	75.9892	64.7506	1.51671	2.23829	1.8775	0.210099		HHA	1091.38	955.564	1068.22	873.769	1.02168	1.09361	1.05765	0.324324		GS-II	0.515953	0.637193	0.356805	0.743216	1.01427	1.03577	0.931083
HMA	33.1587	47.4544	33.0156	12.4363	1.00433	3.81579	2.41006	0.497398			HMA	1	1	1	1	1	1	1	#DIV/0!		HMA	6.94288	8.67333	1.21822	26.8008	5.6992	0.323621	3.01141	0.694734		HAA	0.889948	#DIV/0!	0.5	21.1281	1	0.508034	7.54536
IRA	1	8.51113	25.885	7.43876	0.0386324	1.14416	0.591396	0.527417			IRA	1	1	1	1	1	1	1	#DIV/0!		IRA	118.789	96.715	93.9751	119.319	1.26404	0.810555	1.0373	0.970362		HHA	0.917736	0.210099	0.324324	1.03261	1.8775	1.05765	1.32259
Jacalin	1	4.38265	5.75259	1	0.173835	4.38265	2.27824	0.893792			Jacalin	1	1	1	1	1	1	1	#DIV/0!		Jacalin	96.9682	74.2614	39.6716	42.1743	2.44427	1.76082	2.10255	0.175004		HMA	0.497398	#DIV/0!	0.694734	2.41006	1	3.01141	2.14049
LAL	8.66518	5.46099	2.685	9.08429	3.22726	0.601146	1.9142	0.846789			LAL	1	1	1	1	1	1	1	#DIV/0!		LAL	75.3165	55.6064	51.0328	85.7124	1.47584	0.648755	1.0623	0.932109		IRA	0.527417	#DIV/0!	0.970362	0.574012	1	1.0373	0.870437
LBA	1	13.872	1.7505	1	0.571267	13.872	7.22163	0.537076			LBA	1	1	1	1	1	1	1	#DIV/0!		LBA	49.6131	15.5529	99.3379	59.4147	0.499438	0.261768	0.380603	0.0398307		Jacalin	0.893792	#DIV/0!	0.175004	21.922	1	2.10255	8.3415
LcH A	123.292	132.982	125.937	100.564	0.978994	1.32236	1.15068	0.551837			LcH A	96.9803	79.9082	55.24	77.2395	1.75562	1.03455	1.39508	0.459352		LcH A	105.831	106.338	41.4195	58.9778	2.55511	1.80302	2.17907	0.0963786		LAL	0.846789	#DIV/0!	0.932109	1.9142	1	1.0623	1.3255
LEA	10.56	10.144	17.4745	13.0458	0.604308	0.777573	0.690941	0.247048			LEA	25.0076	19.2584	5.79021	1	4.31894	19.2584	11.7887	0.0162869		LEA	103.89	147.489	128.933	120.392	0.805769	1.22507	1.01542	0.974933		LBA	0.537076	#DIV/0!	0.0398307	69.3885	1	0.380603	23.5897
LENTIL	187.006	216.83	259.998	212.094	0.719261	1.02233	0.870794	0.541243			LENTIL	88.9639	69.7999	92.7488	69.6254	0.959192	1.00251	0.980849	0.529338		LENTIL	727.821	628.679	654.926	607.534	1.1113	1.0348	1.07305	0.320269		LcH A	0.551837	0.459352	0.0963786	1.15068	1.39508	2.17907	1.57494
Lotus	8.37249	1.27089	45.7736	15.7883	0.182911	0.0804958	0.131703	0.264289			Lotus	0.674787	1	1	1	0.674787	1	0.837393	0.5		Lotus	37.4156	73.3751	0.264831	1	141.281	73.3751	107.328	0.198091		LEA	0.247048	0.0162869	0.974933	0.690941	98.4515	1.01542	33.386
LPA	1	1	12.8629	8.49515	0.0777428	0.117714	0.0977285	0.141275			LPA	1	1	1	1	1	1	1	#DIV/0!		LPA	1	1	1	1	1	1	1	#DIV/0!		LENTIL	0.541243	0.529338	0.320269	0.870794	0.980849	1.07305	0.974899
LSL-N	95.7021	147.154	181.5	185.867	0.527285	0.791715	0.6595	0.230158			LSL-N	112.055	50.4066	87.0873	125.158	1.2867	0.402743	0.84472	0.70522		LSL-N	554.143	572.84	533.448	562.963	1.0388	1.01754	1.02817	0.216518		Lotus	0.264289	0.5	0.198091	0.131703	3.87393	437.516	147.174
MAA	182.046	123.138	132.723	219.509	1.37162	0.560969	0.966297	0.801149			MAA	50.6765	12.1192	34.856	31.8356	1.45388	0.380679	0.91728	0.930483		MAA	373.248	448.839	406.131	325.172	0.919035	1.38031	1.14967	0.665445		LPA	0.141275	#DIV/0!	#DIV/0!	0.00977285	1	1	0.669924
MALECTIN	87.137	97.489	239.215	179.448	0.364262	0.543272	0.453767	0.185318			MALECTIN	47.4645	31.1481	14.4439	20.597	3.28612	1.51226	2.39919	0.303108		MALECTIN	250.64	391.861	149.311	215.651	1.67864	1.8171	1.74787	0.167768		LSL-N	0.230158	0.70522	0.216518	0.6595	0.84472	1.02817	0.84413
MNA-G	98.9371	103.636	160.026	134.246	0.618255	0.77198	0.695117	0.204281			MNA-G	28.7999	23.8605	15.2306	47.6539	1.89092	0.500703	1.19581	0.829954		MNA-G	142.888	121.954	106.687	111.573	1.33932	1.09304	1.21618	0.322214		MAA	0.801149	0.930483	0.665445	0.966297	0.91728	1.14967	1.01108
MNA-M	184.603	195.417	315.844	327.81	0.584475	0.596129	0.590302	0.00278067			MNA-M	99.9629	78.5991	63.8094	94.4346	1.56659	0.832313	1.19945	0.762819		MNA-M	790.792	699.585	751.496	688.414	1.05229	1.01623	1.03426	0.323669		MALECTIN	0.185318	0.303108	0.167768	0.453767	2.39919	1.74787	1.53361
MOA	120.103	122.044	114.541	154.846	1.04856	0.788165	0.918365	0.606942			MOA	33.9957	23.0642	26.2304	26.5535	1.29604	0.868594	1.08232	0.768848		MOA	356.746	301.161	375.781	268.008	0.949345	1.1237	1.03652	0.831818		MNA-G	0.204281	0.829954	0.322214	0.695117	1.19581	1.21618	1.0357
MPL	35.1922	31.2332	84.535	61.4773	0.416303	0.508044	0.462173	0.149937			MPL	17.342	15.2637	8.74034	7.15289	1.98413	2.13392	2.05903	0.018694		MPL	69.9986	235.784	46.8618	71.5704	1.49373	3.29443	2.39408	0.41089		MNA-M	0.00278067	0.762819	0.323669	0.590302	1.19945	1.03426	0.941337
NPA	206.216	301.402	307.251	302.721	0.671164	0.995644	0.833404	0.491691			NPA	110.705	92.1893	107.022	129.288	1.03442	0.713053	0.873737	0.563006		NPA	1478.37	1519.01	1339.22	1313.8	1.1039	1.1562	1.13005	0.120673		MOA	0.606942	0.768848	0.831818	0.918365	1.08232	1.03652	1.0124
ORYSATA	148.279	157.09	150.275	167.177	0.986714	0.939661	0.963187	0.375602			ORYSATA	127.481	109.531	72.0698	71.1707	1.76885	1.539	1.65392	0.114504		ORYSATA	325.387	331.169	323.067	305.151	1.00718	1.08526	1.04622	0.44338		MPL	0.149937	0.018694	0.41089	0.462173	2.05903	2.39408	1.63843
PA-IIL	86.5979	112.308	1	1	86.5979	112.308	99.4531	0.0826574			PA-IIL	47.9638	49.2729	1	1.25263	47.9638	39.3354	43.6496	0.00708045		PA-IIL	285.165	239.118	33.554	0.542903	8.49867	440.443	224.471	0.0169257		NPA	0.491691	0.563006	0.120673	0.833404	0.873737	1.13005	0.945731
PA-IL	7.74089	1	2.8272	2.70531	2.738	0.369643	1.55382	0.712661			PA-IL	1	1	1	1	1	1	1	#DIV/0!		PA-IL	111.065	187.036	73.1197	112.407	1.51895	1.66391	1.59143	0.200541		ORYSATA	0.375602	0.114504	0.44338	0.963187	1.65392	1.04622	1.22111
PALa	159.724	134.368	185.441	299.572	0.861322	0.448534	0.654928	0.401689			PALa	34.0092	28.7864	23.7439	21.0887	1.43234	1.36501	1.39868	0.0903894		PALa	407.182	241.313	512.95	449.788	0.793804	0.536503	0.665154	0.201105		PA-IL	0.712661	#DIV/0!	0.200541	1.38748	1	1.59143	1.3263
PHA-E	231.526	151.19	242.344	349.222	0.955362	0.432934	0.694148	0.465258			PHA-E	110.948	61.7835	60.775	62.5591	1.82556	0.987601	1.40658	0.509841		PHA-E	1021.87	970.927	948.769	872.418	1.07705	1.11292	1.09498	0.0935759		PALa	0.401689	0.0903894	0.201105	0.654928	1.39868	0.665154	0.906252
PHA-L	201.471	156.474	208.113	216.787	0.968087	0.721786	0.844937	0.43018			PHA-L	90.8533	118.115	60.3676	47.078	1.505	2.50892	2.00696	0.241925		PHA-L	909.602	809.447	842.545	765.757	1.07959	1.05705	1.06832	0.132383		PHA-E	0.465258	0.509841	0.0935759	0.694148	1.40658	1.09498	1.06524
PHA-P	176.515	146.338	184.567	189.402	0.956375	0.772628	0.864502	0.382331			PHA-P	95.5903	85.0636	52.2618	61.9831	1.82907	1.37237	1.60072	0.188405		PHA-P	783.786	879.003	667.28	684.004	1.1746	1.28508	1.22984	0.157144		PHA-L	0.43018	0.241925	0.132383	0.844937	2.00696	1.06832	1.30674
PNA	7.94115	1	18.023	8.82019	0.440612	0.113376	0.276994	0.0800032			PNA	1	1	1	1	1	1	1	#DIV/0!		PNA	1	1	1	29.8199	1	0.0335346	0.516767	0.5		PHA-P	0.382331	0.188405	0.157144	0.864502	1.60072	1.22984	1.23169
PPL	1	1	4.75715	2.09585	0.21021	0.477132	0.343671	0.319328			PPL	1	1	1	1	1	1	1	#DIV/0!		PPL	1	1	1	1	1	1	1	#DIV/0!		PNA	0.0800032	#DIV/0!	0.5	0.225975	1	0.501677	0.575884
PSA	227.752	183.894	233.954	256.93	0.973491	0.715737	0.844614	0.446071			PSA	127.886	125.294	65.9307	60.9857	1.9397	2.05449	1.99709	0.0118665		PSA	600.148	685.615	569.121	528.959	1.05452	1.29616	1.17534	0.375523		PPL	0.319328	#DIV/0!	#DIV/0!	0.0343671	1	1	0.678122
PSL1A	9.52784	6.61634	37.0787	29.4198	0.256963	0.224894	0.240928	0.0598428			PSL1A	1	2.2133	1	1	1	2.2133	1.60665	0.5		PSL1A	6.98509	0.358751	31.0117	47.2193	0.225241	0.00759755	0.116419	0.198385		PSA	0.446071	0.0118665	0.375523	0.844614	1.99709	1.17534	1.33901
PTL-1	115.158	93.3605	87.7855	58.4909	1.31181	1.59615	1.45398	0.0763103			PTL-1	35.5343	33.132	40.6439	31.8216	0.874283	1.04118	0.957732	0.659826		PTL-1	237.894	215.651	185.739	355.204	1.2808	0.60712	0.943959	0.727692		PSL1A	0.0598428	0.5	0.198385	0.240928	11.5665	0.116419	3.97462
PTL-2	188.608	181.599	89.9998	65.3778	2.09565	2.77769	2.43667	0.052077			PTL-2	115.807	69.665	61.8708	48.7357	1.87175	1.42945	1.6506	0.264353		PTL-2	350.879	383.42	16.9094	28.2707	20.7505	13.5625	17.1565	0.0195599		PTL-1	0.0763103	0.659826	0.727692	1.45398	0.957732	0.943959	1.11856
PWA	40.0755	1.17846	26.3929	1	1.51842	1.17846	1.34844	0.491697			PWA	1.44404	2.10533	1	1	1.44404	2.10533	1.77469	0.256815		PWA	53.6227	45.0971	17.0286	17.1081	3.14898	2.63601	2.8925	0.0843266		PTL-2	0.052077	0.264353	0.0195599	2.43667	1.6506	17.1565	7.08125
RCA 120	358.692	288.462	305.057	348.795	1.17582	0.827023	1.00142	0.962627			RCA 120	153.635	168.346	101.431	94.3222	1.51469	1.7848	1.64974	0.108964		RCA 120	2355.2	2230.44	2271.88	2406.94	1.03668	0.92667	0.981673	0.780792		PWA	0.491697	0.256815	0.0843266	6.65153	17.7469	2.8925	9.09697
RCA 60	196.095	164.762	251.587	256.3	0.779431	0.642846	0.711139	0.153056			RCA 60	115.739	116.212	76.2561	68.0379	1.51777	1.70804	1.61291	0.0629107		RCA 60	889.385	815.103	796.663	723.332	1.11639	1.12687	1.12163	0.00328129		RCA 120	0.962627	0.108964	0.780792	1.00142	1.64974	0.981673	1.21095
RPA	32.789	15.1198	115.617	79.5578	0.2836	0.190048	0.236824	0.0790901			RPA	14.265	83.8895	16.4388	2.96652	0.867765	28.2788	14.5733	0.517097		RPA	221.518	206.113	132.945	178.946	1.66624	1.15182	1.40903	0.310537		RCA 60	0.153056	0.0629107	0.00328129	0.711139	1.61291	1.12163	1.14856
RS-FUC	116.021	119.626	6.423	4.10706	18.0634	29.1268	23.5951	0.0167395			RS-FUC	43.8476	73.9296	1	1	43.8476	73.9296	58.8886	0.161832		RS-FUC	814.934	690.553	100.649	95.0477	8.0968	7.26533	7.68107	0.0575751		RPA	0.0790901	0.517097	0.310537	0.236824	14.5733	1.40903	5.40637
SAMB	51.0745	37.9496	178.696	117.568	0.285818	0.32279	0.304304	0.144907			SAMB	31.3506	91.3391	16.0314	7.26528	1.95558	12.572	7.26379	0.385259		SAMB	454.622	378.144	346.862	328.946	1.31067	1.14956	1.23012	0.227341		SAMB	0.144907	0.385259	0.227341	0.304304	7.26379	1.23012	2.93274
SBA	165.794	84.626	226.782	144.81	0.73107	0.584392	0.657731	0.00422532			SBA	51.7831	62.8496	76.9024	105.505	0.673362	0.595705	0.634534	0.161182		SBA	541.819	540.342	526.178	490.387	1.02972	1.10187	1.0658	0.306834		SBA	0.00422532	0.161182	0.306834	0.657731	0.634534	1.0658	0.786021
SHA	1	1	5.93543	9.16555	0.16848	0.109104	0.138792	0.153893			SHA	1	1	48.0052	1	0.0208311	1	0.510416	0.5		SHA	15.6373	42.4381	114.394	129.529	0.136697	0.327635	0.232166	0.0399087		SHA	0.153893	0.5	0.0399087	0.0138792	0.501042	0.232166	0.249029
SJA	1	1.11685	1	4.16801	1	0.267957	0.633978	0.5			SJA	1	1	1	1	1	1	1	#DIV/0!		SJA	50.8371	31.4645	106.647	97.312	0.476684	0.323337	0.400011	0.0524051		SJA	0.5	#DIV/0!	0.0524051	0.633978	1	0.400011	0.677996
SNA-I	77.1856	62.5048	98.2884	82.666	0.785296	0.756112	0.770704	0.0145255			SNA-I	37.7071	21.6741	29.9391	26.413	1.25946	0.820586	1.04002	0.848727		SNA-I	202.525	228.398	361.957	177.993	0.559529	1.28319	0.921357	0.69494		SNA-I	0.0145255	0.848727	0.69494	0.770704	1.04002	0.921357	0.910695
SNA-II	1	1	13.9803	12.416	0.0715294	0.0805413	0.0760354	0.0407639			SNA-II	1	1	1	1	1	1	1	#DIV/0!		SNA-II	1	51.0059	62.5927	78.3633	0.0159763	0.65089	0.333433	0.233898		SNA-II	0.0407639	#DIV/0!	0.233898	0.00760354	1	0.326244	0.444616
SSA	7.89494	1	1	26.8601	7.89494	0.0372299	3.96608	0.66588			SSA	1	1	1	1	1	1	1	#DIV/0!		SSA	29.6497	154.326	87.3808	69.2267	0.339316	2.22929	1.2843	0.879476		SSA	0.66588	#DIV/0!	0.879476	39.4766	1	1.2843	13.9203
STL	12.6396	1	7.72317	11.3393	1.63658	0.088189	0.862386	0.782573			STL	6.05958	1	26.5956	22.4655	0.227841	0.0445128	0.136177	0.0140847		STL	240.384	130.184	184.349	255.336	1.30397	0.509854	0.90691	0.768		STL	0.782573	0.0140847	0.768	0.822701	0.116146	0.90691	0.615252
TL	188.916	158.476	126.547	151.21	1.49286	1.04806	1.27046	0.426158			TL	107.925	90.4214	64.8771	69.4287	1.66354	1.30236	1.48295	0.211151		TL	743.31	721.448	659.137	583.183	1.1277	1.23709	1.18239	0.151861		TL	0.426158	0.211151	0.151861	1.27046	1.48295	1.18239	1.31193
UDA	145.413	131.965	334.372	97.6587	0.434885	1.35129	0.893086	0.614336			UDA	81.9056	99.5445	55.521	71.1566	1.47522	1.39895	1.43708	0.0232732		UDA	814.554	872.081	760.832	811.758	1.07061	1.07431	1.07246	0.0368004		UDA	0.614336	0.0232732	0.0368004	0.893086	1.43708	1.07246	1.13421
UEA I	21.6206	5.63044	18.9575	0.653473	1.14048	8.61618	4.87833	0.187217			UEA I	12.0517	1	1	1	12.0517	1	6.52584	0.5		UEA I	1	1	189.989	112.407	0.00526345	0.00889622	0.00707983	0.160901		UEA I	0.187217	0.5	0.160901	4.87833	60.7584	0.000707983	21.8792
UEA-II	1	1	9.4906	8.31231	0.105367	0.120303	0.112835	0.0473794			UEA-II	1	47.1946	1	1	1	47.1946	24.0973	0.5		UEA-II	29.3965	23.9519	215.651	70.8951	0.136315	0.33785	0.237082	0.342822		UEA-II	0.0473794	0.5	0.342822	0.0112835	236.473	0.237082	78.9071
VFA	1	1	7.07308	20.1967	0.141381	0.049513	0.095447	0.304941			VFA	1	0.296906	1	1	1	0.296906	0.648453	0.5		VFA	55.0999	50.7105	195.591	140.612	0.28171	0.360642	0.321176	0.137605		VFA	0.304941	0.5	0.137605	0.0095447	1.98453	0.321176	0.77175
VRA	1	1	9.24681	1	0.108145	1	0.554073	0.5			VRA	1	1	1	1	1	1	1	#DIV/0!		VRA	48.2203	1	40.7839	16.1944	1.18234	0.0617498	0.622043	0.789755		VRA	0.5	#DIV/0!	0.789755	0.505407	1	0.594256	0.699888
VVA	66.0941	78.2485	126.039	112.245	0.524394	0.697122	0.610758	0.171568			VVA	50.3661	75.7111	35.446	39.0986	1.42092	1.93641	1.67867	0.25365		VVA	129.593	133.012	98.027	98.3051	1.32202	1.35305	1.33754	0.030146		VVA	0.171568	0.25365	0.030146	0.610758	1.67867	1.33754	1.20899
VVA-M	15.9978	4.76777	14.4069	28.5463	1.11043	0.167019	0.638725	0.542531			VVA-M	1.45754	1	1	1.44931	1.45754	0.689984	1.07376	0.994223		VVA-M	1	1	37.0895	5.66737	0.0269618	0.176449	0.101705	0.418122		VVA-M	0.542531	0.994223	0.418122	0.638725	7.32219	0.0101705	2.65703
WFA	39.3823	71.4858	95.4646	97.679	0.412533	0.731844	0.572188	0.221835			WFA	16.1814	42.66	6.40834	30.7258	2.52505	1.38841	1.95673	0.0631726		WFA	132.759	176.737	108.197	229.396	1.22702	0.770446	0.998731	0.777849		WFA	0.221835	0.0631726	0.777849	0.572188	1.95673	0.998731	1.17588
WGA	61.9965	97.5969	89.6748	57.7596	0.691348	1.68971	1.19053	0.886566			WGA	93.6604	19.2449	61.8567	23.0695	1.51415	0.834213	1.17418	0.576192		WGA	307.154	456.479	221.968	291.724	1.38378	1.56476	1.47427	0.196209		WGA	0.886566	0.576192	0.196209	1.19053	1.17418	1.47427	1.27966

## Sheet: Figure6c_6d_TableS3
											PEG enriched virus														Lectin binding profile														Dynabead enriched virus
											POS	32129	11824	9313	13335	17544	11060	7648	22087	56354	33958	13602	27966		Orange: topmost binding lectins (signficance in ttest positive control and ttest negative control and average binding intensity greater than 100)
												17370	9435	5272	10825	7580	28851	19555	9139	6321	7466	7300	39523		Yellow: top binding lectins (significance in ttest negative control and average binding intensity more than 100)									Topmost and Top Binders	Other binders	Nonbinders			POS	32727	14209	9965	19515	13057	9595	16578	23361	52263	11726
												16290	11036	4469	7987	3474	11573	18578	9579	4906	4541	9103	17347	Green: binding lectins (significance in ttest negative control and average binding intensity less than 100)										AAL	ABA	AAA				51724	26938	23209	46254	23170	19768	31888	40628	67989	40899
											NEG	898	1054	1093	1088	728	1230	481	509	611				Uncoloured: non-binding lectins (no significance in ttest negative control)										AMA	ABL	DISCOIDIN I				22702	12921	5210	21958	10759	4946	6437	8976	38255	8819
												446	470	649	459	536	532	473	477	698				PEG										ASA	ACG	ECA			NEG	2121	1155	1378	836	1240	901	2753	2303	2694
Lectin	PEG-enriched SARS-CoV-2 virions Replicate 1	PEG-enriched SARS-CoV-2 virions Replicate 2	PEG-enriched SARS-CoV-2 virions Replicate 3	Average for PEG-enriched SARS-CoV-2 virions	Dynabead virus enrichment kit enriched SARS-CoV-2 virions Replicate 1	Dynabead virus enrichment kit enriched SARS-CoV-2 virions Replicate 2	Dynabead virus enrichment kit enriched SARS-CoV-2 virions Replicate 3	Average for Dynabead virus enrichment kit enriched SARS-CoV-2 virions			AAA	1078	1118	427	925	534	570							AAA	0.00409637	0.516162								BANLEC	ACL	F17AG				602	807	665	586	657	553	1797	3302	5359
AAA	0.406315	0.995442	0.390421	0.597392	2.91245	-1.31458	-1.00677	0.197031			AAL	26528	17766	22197	18890	9298	11619							AAL	0.592844	6.07861e-11								Con A	EEL	GS-I			AAA	1448	2180	1983	3278	493	515
AAL	103.656	148.036	105.873	119.188	97.8065	68.3589	48.7463	71.6372			ABA	773	1074	2393	797	1818	450							ABA	0.00527425	0.0145172								CPA	CSA	HAA			AAL	15695	23263	25007	23096	5061	9883
ABA	-0.449644	7.79701	6.58746	4.64494	0.148622	-0.402236	0.863967	0.203451			ABL	1999	929	1974	2396	1237	1042							ABL	0.00651235	3.2537e-05								GNA	DBA	IRA			ABA	1359	1240	1995	3827	852	680
ABL	2.20162	12.1636	6.64602	7.00376	1.88911	2.89913	2.18848	2.32557			ACG	3405	4650	5424	6931	1863	3237							ACG	0.0265195	2.09022e-08								MAA	DISCOIDIN II	Jacalin			ABL	1927	1320	4249	3603	663	1240
ACG	14.7761	41.7124	21.6648	26.0511	10.9461	7.05918	2.13493	6.71339			ACL	1806	736	1279	1268	1066	771							ACL	0.00508137	0.00329436								NPA	BC2L-A	LBA			ACG	3329	3290	5308	5102	1143	745
ACL	1.25492	5.41757	4.29285	3.65511	0.865766	3.97411	1.79934	2.21307			AMA	33298	33109	58753	53864	27809	32910							AMA	1.91735e-05	3.95416e-12								PA-IIL	BC2LCN	LPA			ACL	1765	1101	4179	4334	1132	662
AMA	157.89	412.735	317.776	296.134	131.98	149.142	99.1598	126.76			ASA	6662	6673	31600	33435	14705	14592							ASA	0.579845	1.64383e-06								PHA-P	BPA	MPL			AMA	34582	17099	39328	58448	16322	12743
ASA	27.7259	236.656	150.488	138.29	17.5508	33.1367	129.206	59.9645			BANLEC	73845	62245	38927	62217	33786	23867							BANLEC	3.9459e-07	2.19713e-10								PTL-2	CA	PPL			ASA	4567	4511	14812	11633	22182	15299
BANLEC	328.795	370.279	301.453	333.509	369.526	165.644	113.108	216.093			BC2L-A	5424	5136	3564	7369	5117	4291							BC2L-A	0.0407054	1.04015e-12								RCA120	CAA	SHA			BANLEC	69764	70358	55209	52714	25656	7316
BC2L-A	20.9199	36.4502	44.6002	33.9901	1.95626	-0.743756	10.7246	3.97904			BC2LCN	2471	2880	1869	1572	978	1013							BC2LCN	0.00728461	1.9746e-05								SBA	CALSEPA	SSA			BC2L-A	1344	1928	2321	3291	2534	1760
BC2LCN	8.14428	8.72585	5.11273	7.32762	0.602544	4.14324	-0.353441	1.46412			BPA	1045	1279	765	639	1261	1227							BPA	0.00475093	0.0115151								STL	CGL2	UEA I			BC2LCN	1574	1194	4356	4261	703	488
BPA	0.720248	1.18787	7.75872	3.22228	12.5496	4.18065	0.128524	5.61958			CA	3849	1561	4713	5002	3986	3259							CA	0.0203098	8.29073e-10								TL	CNL	VFA			BPA	4529	2687	5064	3576	705	621
CA	8.28898	31.943	33.0846	24.4388	-0.35902	4.59373	10.6925	4.97573			CAA	1458	1239	1076	1478	1550	1338							CAA	0.00568981	8.95345e-06									DSA	VRA			CA	1129	1281	3887	5007	2242	2043
CAA	1.63507	5.44348	9.88829	5.65561	-2.72264	11.5933	2.05638	3.64234			CALSEPA	3303	2725	7910	8240	6582	4661							CALSEPA	0.0499385	7.37369e-09									GAL1				CAA	819	711	7795	5403	1213	653
CALSEPA	9.80469	55.7559	54.3696	39.9767	1.40027	5.43452	11.6707	6.16849			CGL2	5601	4642	5140	1784	2320	2087							CGL2	0.0190723	2.8612e-07									GAL1-S				CALSEPA	1724	1341	4143	5268	2989	1570
CGL2	20.1424	21.6148	17.9753	19.9108	19.8365	8.0252	1.19242	9.68471			CNL	1221	770	2855	1749	1469	975							CNL	0.00620059	0.000498225									GAL2				CGL2	6165	3764	5878	5126	859	765
CNL	-0.0964691	13.0296	7.52447	6.81919	0.28829	3.21138	-0.339161	1.0535			Con A	5858	8869	40903	20526	8555	5305							Con A	0.981959	0.000140192									GAL3				CNL	1577	1074	5679	2365	470	725
Con A	31.1399	223.312	68.3023	107.585	32.4067	8.58789	29.9032	23.6326			CPA	2143	993	28951	35089	19661	12810							CPA	0.775781	4.33997e-05									GAL3C-S				Con A	7856	6753	8541	2809	5033	4633
CPA	2.71176	232.974	167.386	134.357	-0.829058	0.207623	4.00566	1.12808			CSA	4761	2340	7478	31711	3105	2792							CSA	0.209504	0.0050506									GAL7-S				CPA	861	1374	3171	3026	1622	790
CSA	12.4363	141.012	25.9079	59.7855	3.40129	-1.70815	6.27269	2.65528			DBA	6562	1579	29339	7850	2859	2525							DBA	0.188776	0.0034363									GAL9				CSA	2114	1696	2469	2550	1578	1469
DBA	14.987	133.611	23.1768	57.2584	-0.216665	3.24716	0.589068	1.20652			DISCOIDIN I	1321	1189	829	394	538	558							DISCOIDIN I	0.00416696	0.417758									GHA				DBA	1219	1244	5308	2758	472	983
DISCOIDIN I	1.17643	0.518074	0.347829	0.680778	10.7017	-1.12756	0.671181	3.41509			DISCOIDIN II	12656	9718	3447	4965	5604	5336							DISCOIDIN II	0.0927161	7.06861e-08									GRFT				DISCOIDIN I	888	5640	2743	2633	904	574
DISCOIDIN II	49.8949	27.1212	52.7565	43.2575	54.8772	29.3946	8.13628	30.8027			DSA	8988	10772	8656	9592	5555	6384							DSA	0.157684	5.7621e-14									GS-II				DISCOIDIN II	11371	11604	8398	15746	1723	1846
DSA	43.4838	63.5196	58.075	55.0262	63.3486	104.033	27.0043	64.7954			ECA	738	1406	649	775	661	599							ECA	0.00416559	0.383996									HHA				DSA	12708	13421	32129	37910	4597	4257
ECA	0.278779	1.26188	1.22095	0.920537	-0.216665	8.63018	0.514096	2.97587			EEL	3881	5826	3624	1467	2485	2818							EEL	0.0167786	1.47992e-07									HMA				ECA	1330	1133	4954	6422	880	554
EEL	18.8278	14.8317	22.7455	18.8017	14.5506	6.15008	2.21347	7.63805			F17AG	1134	1068	1104	1187	716	494							F17AG	0.00452606	0.0508652									LAL				EEL	4182	3779	4394	5457	1164	746
F17AG	0.42103	4.47024	0.954756	1.94867	10.7285	4.91085	0.285609	5.30833			GAL1	1365	1356	1442	1820	817	714							GAL1	0.00537001	0.000741532									LcH A				F17AG	3397	3141	5013	4076	848	522
GAL1	1.69393	8.06345	2.66373	4.14037	-0.713563	3.81473	0.146375	1.08251			GAL1-S	3260	2961	6760	4888	3891	3229							GAL1-S	0.0253204	9.60312e-10									LEA				GAL1	1187	1091	3107	5308	618	713
GAL1-S	10.278	39.0961	32.4191	27.2644	6.86614	1.95588	1.36378	3.39527			GAL2	1193	1103	8775	7497	416	576							GAL2	0.016682	0.00696131									LENTIL				GAL1-S	2364	2736	3051	4221	881	791
GAL2	0.651575	56.2073	-0.205858	18.8843	-0.00447656	1.89409	0.392712	0.760774			GAL3	6172	8205	3452	10598	3449	5260							GAL3	0.0662702	1.76694e-08									Lotus				GAL2	1493	1049	3448	3786	649	751
GAL3	30.2815	47.9848	40.8788	39.715	12.9525	7.12586	12.4597	10.846			GAL3C-S	2465	3127	9355	8143	2493	3251							GAL3C-S	0.035306	7.00768e-06									LSL-N				GAL3	3667	3699	2380	8071	3264	1516
GAL3C-S	8.73536	60.7442	25.0934	31.5243	3.15955	3.052	5.04814	3.75323			GAL7-S	2188	1647	1596	1273	1345	1613							GAL7-S	0.00655671	4.74071e-07									MALECTIN				GAL3C-S	2119	1601	4264	3682	783	1921
GAL7-S	4.42613	6.60914	10.261	7.09875	1.55605	-0.763272	3.2845	1.35909			GAL9	1376	1394	3419	27397	2886	5278							GAL9	0.108155	0.011596									MNA-G				GAL7-S	2205	918	2777	2823	713	1497
GAL9	1.81411	110.028	37.9773	49.9397	4.09157	-3.01731	1.49588	0.856713			GHA	1619	1736	4538	4449	1104	974							GHA	0.0102124	0.000204387									MNA-M				GAL9	1172	2895	2103	2111	953	756
GHA	3.24888	29.249	5.57591	12.6913	2.61162	-0.823445	4.11277	1.96698			GNA	37613	41743	24693	27758	23828	26896							GNA	0.00304532	1.538e-14									MOA				GHA	1726	1790	3534	2029	673	1769
GNA	189.649	190.089	264.563	214.767	236.046	203.242	118.153	185.814			GRFT	3716	4415	1555	3335	2199	2827							GRFT	0.0139902	7.92156e-09									ORYSATA				GNA	50070	40356	63737	67305	19563	14822
GRFT	14.9625	14.0879	21.2708	16.7737	32.5947	15.8509	8.50043	18.982			GS-I	892	1406	462	623	471	635							GS-I	0.00403392	0.67538									PA-IIL				GRFT	7003	7676	6729	9087	2317	1354
GS-I	0.65648	0.00740106	0.401068	0.354983	-1.31521	7.98291	0.0392712	2.23566			GS-II	3090	4453	5177	1549	2375	3867							GS-II	0.0173561	2.19148e-08									PALa				GS-I	907	1147	4688	6290	779	522
GS-II	13.5204	20.8821	27.7447	20.7157	4.96719	10.18	0.032131	5.05978			HAA	644	959	553	711	568	492							HAA	0.00382144	0.756774									PHA-E				GS-II	2710	1683	6964	5365	654	645
HAA	-1.04808	0.669796	0.156168	-0.0740384	0.371554	10.5118	-0.621199	3.42072			HHA	10893	10462	11984	11287	8391	6386							HHA	0.275483	4.07536e-15									PHA-L				HAA	1189	1493	6180	6353	679	437
HHA	47.3957	82.1073	73.1843	67.5625	81.331	75.3503	35.3155	63.9989			HMA	1838	2140	4888	2991	1840	1862							HMA	0.0112521	1.5376e-06									PNA				HHA	17723	15101	30113	22289	8148	3034
HMA	4.77685	25.1488	14.222	14.7159	6.71573	8.30492	0.0535517	5.02473			IRA	1712	1562	1058	567	864	378							IRA	0.0047217	0.051745									PSA				HMA	3042	2002	4910	6266	675	630
IRA	3.05022	2.00569	1.12512	2.06034	1.16122	2.12664	4.16275	2.48354			Jacalin	682	632	1456	484	486	653							Jacalin	0.00399725	0.763765									PSL1A				IRA	1379	1597	4115	3262	1847	609
Jacalin	-1.75688	3.17135	0.576758	0.663743	3.63496	1.71519	0.96393	2.1047			LAL	1800	1425	841	843	1833	2411							LAL	0.00626191	9.97976e-05									PTL-1				Jacalin	2111	1786	3394	3730	873	687
LAL	2.93004	2.22402	17.1075	7.42053	0.838907	3.82937	-0.539087	1.3764			LBA	572	850	561	570	548	393							LBA	0.00366615	0.35215									PWA				LAL	1595	1261	3910	4514	651	488
LBA	-1.492	0.177625	-0.477378	-0.597251	-1.73959	2.47467	1.78863	0.841235			LcH A	1669	2225	5093	28821	8725	11213							LcH A	0.275027	0.000715387									RCA 60				LBA	998	898	3625	3966	1142	649
LcH A	4.57084	121.492	100.661	75.5746	4.59384	-2.53918	-0.0892528	0.655136			LEA	10224	10954	5175	3157	6101	7326							LEA	0.100211	3.17486e-09									RPA				LcH A	2257	1997	2159	2349	648	617
LEA	46.9616	26.8251	65.997	46.5946	16.1917	28.2026	5.45156	16.6153			LENTIL	8850	11871	16362	13140	7210	12606							LENTIL	0.471004	5.9726e-13									RS-FUC				LEA	3828	4744	11469	11942	1307	1510
LENTIL	45.8408	105.165	100.012	83.6725	18.3754	4.80026	21.0565	14.744			Lotus	2369	1681	1102	833	1192	813							Lotus	0.00561895	0.00123731									SAMB				LENTIL	5618	3767	4140	4881	3476	3712
Lotus	4.95344	3.15285	5.18727	4.43119	2.74055	15.1174	1.49588	6.45129			LPA	1097	1180	573	508	419	597							LPA	0.00398951	0.772753									SJA				Lotus	2410	1154	8386	6979	830	879
LPA	0.604976	-0.00740106	-0.0780841	0.173163	5.6521	9.57017	-0.0392712	5.061			LSL-N	6762	3936	1554	1493	865	1484							LSL-N	0.0119558	0.00091961									SNA-I				LPA	2559	2089	6037	5917	669	610
LSL-N	21.2583	7.26784	7.0187	11.8483	5.23847	18.5034	0.803275	8.18171			MAA	4092	4102	9447	36363	4404	22059							MAA	0.741204	0.000301943									SNA-II				LSL-N	2313	2181	11224	6223	740	775
MAA	15.117	165.514	135.4	105.343	11.6578	14.5092	23.4092	16.5254			MALECTIN	2554	2034	3324	1507	1315	1737							MALECTIN	0.00849731	6.00145e-07									UDA				MAA	4181	2703	10508	4483	4278	3569
MALECTIN	6.27294	13.8696	10.7614	10.3013	-0.240839	5.04258	7.92208	4.24127			MNA-G	1905	1878	2946	1620	754	1629							MNA-G	0.00724776	9.6462e-06									UEA-II				MALECTIN	965	1489	4439	4731	1815	1694
MNA-G	4.2986	12.8889	7.19971	8.12908	7.94052	3.06827	6.02992	5.67957			MNA-M	5584	6089	10896	10760	3813	5013							MNA-M	0.0950036	5.89236e-09									VVA				MNA-G	2980	2520	3104	4852	1813	1166
MNA-M	23.6496	76.131	41.5017	47.0941	6.51428	-0.491682	8.90743	4.97668			MOA	15318	19861	6815	10458	11570	11906							MOA	0.607354	5.03656e-11									VVA-M				MNA-M	2852	2117	3649	2118	2242	1543
MOA	81.3005	59.9116	119.497	86.9031	52.3256	19.2255	22.7595	31.4368			MPL	1791	798	857	688	768	804							MPL	0.00452923	0.0833109									WFA				MOA	9757	12268	8764	9127	5287	2378
MPL	1.37019	1.70964	2.88201	1.98728	-1.28567	4.7775	0.892528	1.46145			NPA	21991	23927	64683	67873	37341	38454							NPA	1.92973e-05	3.6495e-09									WGA				MPL	1120	945	4249	4758	765	775
NPA	107.639	486.52	398.039	330.733	118.134	99.3918	85.8005	101.109			ORYSATA	839	2227	21704	17916	12123	14891							ORYSATA	0.477859	8.83495e-06													NPA	18589	27937	30112	37073	10186	15137
ORYSATA	2.54008	142.607	138.333	94.4935	-1.91955	5.415	7.38656	3.62734			PA-IIL	3573	3193	73391	55500	53167	34522							PA-IIL	0.00159321	1.21332e-05													ORYSATA	787	1042	4561	4838	1605	1754
PA-IIL	11.6147	472.957	461.362	315.311	1.13705	5.46542	10.4747	5.69239			PA-IL	1229	1047	1491	804	1774	1013							PA-IL	0.005291	0.000649124													PA-IIL	1501	1466	4039	5391	2562	1662
PA-IL	0.602523	4.48504	9.35057	4.81271	-2.37078	8.47405	5.57294	3.89207			PALa	7557	8141	1161	1214	1741	2286							PALa	0.0204282	0.000542835													PA-IL	985	676	5949	5331	691	2160
PALa	33.5214	4.78108	15.9522	18.0849	8.96923	3.63584	9.0895	7.23152			PHA-E	14838	16213	9065	17468	14156	11960							PHA-E	0.80595	3.20098e-15													PALa	2238	3645	3746	4559	1668	2168
PHA-E	71.1762	94.1785	133.552	99.6356	67.5521	41.9968	73.2373	60.9287			PHA-L	7264	8905	19077	16299	9270	12403							PHA-L	0.543827	2.19939e-10													PHA-E	6510	21184	15683	16210	10596	11208
PHA-L	34.6765	126.902	109.898	90.4923	14.7413	9.64173	17.9291	14.104			PHA-P	6242	5809	51088	56466	28957	41369							PHA-P	0.00705617	2.57181e-06													PHA-L	3042	4990	5536	6462	3761	2551
PHA-P	24.5767	393.999	368.923	262.499	5.44528	3.89767	78.446	29.263			PNA	1519	1281	1655	1744	1162	3240							PNA	0.00716315	2.33024e-05													PHA-P	1982	2589	5023	3443	8619	14644
PNA	1.88769	8.57042	17.9487	9.46894	0.978575	6.44282	2.75613	3.39251			PPL	3914	904	581	585	674	509							PPL	0.00523436	0.129786													PNA	1610	1298	4630	5401	753	1309
PPL	6.83704	0.307144	0.81101	2.65173	-0.283814	4.33189	0.289179	1.44575			PSA	3387	3007	3130	12154	2122	3710							PSA	0.0321547	0.000143638													PPL	937	1501	3904	4829	690	681
PSA	10.7023	52.5512	25.5619	29.6051	8.92625	2.62104	1.98855	4.51195			PSL1A	1835	1634	904	957	613	468							PSL1A	0.00484395	0.0318716													PSA	3182	2685	3334	4347	1204	643
PSL1A	3.52848	2.87901	0.26797	2.22515	3.84447	1.46149	-0.678321	1.54255			PTL-1	2747	2715	23919	4935	9291	2317							PTL-1	0.13449	0.00128406													PSL1A	1872	2103	2709	4259	503	597
PTL-1	8.41652	102.767	56.3128	55.8322	1.82464	6.83963	3.47729	4.04719			PTL-2	23810	20510	63060	55752	37053	49085							PTL-2	1.80273e-05	4.96836e-10													PTL-1	1591	1632	7472	2803	633	1631
PTL-2	103.72	435.66	453.104	330.828	23.022	9.26606	136.046	56.1114			PWA	1232	1101	8512	5282	1455	2284							PWA	0.0168127	0.000865224													PTL-2	6214	4901	6483	5284	15276	24121
PWA	0.742321	47.0374	14.4189	20.7329	2.3484	2.6682	1.27453	2.09704			RCA 120	78602	61663	50894	50900	42915	42866							RCA 120	2.37616e-09	1.86296e-14													PWA	2000	1418	4928	2782	749	898
RCA 120	339.035	372.684	451.204	387.641	215.381	86.5603	235.827	179.256			RCA 60	8773	9162	4674	10501	13568	5327							RCA 60	0.180823	4.03789e-10													RCA 120	45878	36854	34117	25178	24799	42547
RCA 60	39.0078	52.1478	95.1082	62.088	4.52132	27.2024	23.3342	18.3527			RPA	3289	1208	3408	4320	1913	1389							RPA	0.0112256	2.76468e-06													RCA 60	2025	2202	6096	16700	5119	2707
RPA	6.04976	24.59	12.0924	14.2441	1.77898	4.53681	3.53441	3.2834			RS-FUC	6974	7055	7641	5145	8932	12838							RS-FUC	0.145235	2.29079e-11													RPA	2002	1204	3767	5092	1426	854
RS-FUC	29.428	43.3073	110.414	61.0499	18.8185	5.576	29.9996	18.1314			SAMB	1371	984	1077	6794	2295	36111							SAMB	0.183581	0.0267969													RS-FUC	5312	4238	5519	3979	7677	2016
SAMB	0.796279	25.1192	198.983	74.9662	1.49965	-0.68521	19.7713	6.8619			SBA	2370	2520	17316	5478	19340	31387							SBA	0.686463	0.000101076													SAMB	1871	1231	2300	3348	3567	3261
SBA	7.01363	80.3422	264.579	117.312	-1.30715	1.99492	1.90644	0.864733			SHA	1206	1281	641	729	588	613							SHA	0.00425785	0.253636													SBA	891	1166	3128	4168	801	1023
SHA	1.12002	1.06205	0.90684	1.02964	-0.455713	1.73146	0.499816	0.591853			SJA	1356	872	1047	913	1536	480							SJA	0.00474691	0.020754													SHA	1081	1293	3647	3487	747	683
SJA	0.484798	3.24536	5.24583	2.992	-2.22306	7.82354	0.282039	1.96084			SNA-I	3220	2349	8163	4731	3864	1871							SNA-I	0.0239332	1.89381e-06													SJA	1093	623	6003	4877	587	782
SNA-I	8.67895	43.7069	25.0455	25.8105	-0.595382	7.3698	-0.0107103	2.25457			SNA-II	2886	1353	3251	1940	2311	1173							SNA-II	0.00884972	8.04863e-07													SNA-I	1257	1065	4111	6490	733	554
SNA-II	5.41698	15.2018	13.0613	11.2267	0.744899	0.893917	-0.938939	0.233292			SSA	3357	1388	687	738	641	534							SSA	0.00530853	0.0588035													SNA-II	2085	736	3365	3254	436	591
SSA	6.658	1.26558	0.768419	2.89733	-0.168319	0.653226	1.39948	0.62813			STL	5981	4970	23707	60743	21291	8797							STL	0.318955	0.000311007													SSA	1319	1162	4205	2266	774	908
STL	21.8789	308.502	154.699	161.693	21.2654	4.314	130.588	52.0557			TL	4329	3321	47948	32234	27094	19774							TL	0.183485	1.11806e-05													STL	5083	5378	6100	2622	24358	13510
TL	13.7828	292.708	244.034	183.508	-0.509432	5.05234	55.8472	20.1301			UDA	9948	7703	9059	7537	6713	5041							UDA	0.121981	2.77072e-14													TL	1171	1183	5462	3714	9909	7024
UDA	38.3113	57.4063	57.0901	50.9359	32.8526	41.4666	18.2861	30.8684			UEA I	723	1651	780	594	747	558							UEA I	0.00425707	0.298046													UDA	10037	4738	21529	10038	3755	2657
UEA I	0.842878	1.07685	1.46053	1.12675	0.170109	6.17936	-0.0606919	2.09626			UEA-II	1050	730	2397	2133	396	1097							UEA-II	0.00552796	0.00794167													UEA I	1579	1028	3817	6052	546	727
UEA-II	-0.613968	12.7557	2.46142	4.86773	0.239943	3.35124	-0.32131	1.08996			VFA	1172	1104	808	469	512	734							VFA	0.00415401	0.400366													UEA-II	1474	1159	4339	3791	523	677
VFA	0.602523	0.717903	1.14642	0.822281	-1.31521	-0.332305	-0.606919	-0.751479			VRA	751	1492	362	525	576	626							VRA	0.00397452	0.826231													VFA	834	1220	3059	2806	588	532
VRA	0.521587	-0.725304	0.912164	0.236149	9.30228	2.00955	-0.103533	3.7361			VVA	2133	3007	6134	9313	2799	6830							VVA	0.0392168	9.4582e-07													VRA	1831	4176	3623	3682	631	630
VVA	7.62678	53.1544	45.7768	35.5193	9.7965	20.7119	8.11129	12.8732			VVA-M	1072	1409	864	3906	984	2323							VVA-M	0.00715839	0.00114247													VVA	1333	4858	6548	12257	2426	1136
VVA-M	1.10531	13.6438	12.119	8.95605	4.55892	3.96273	8.74677	5.75614			WFA	4174	4510	5002	14332	12717	15651							WFA	0.238642	3.48833e-07													VVA-M	2185	2056	4358	4148	3106	634
WFA	16.3188	67.5383	145.542	76.4663	5.87235	8.16018	4.3484	6.12697			WGA	1027	622	928	2304	868	4551							WGA	0.00701591	0.00871008													WFA	1880	2850	5320	5767	1204	1304
WGA	-0.935259	7.95244	23.3631	10.1268	0.908741	14.3206	0.392712	5.20734																															WGA	1576	1306	12312	2563	549	851
[truncated: 6 more columns]

## Sheet: Figure6e
Lectins	PEG-enriched SARS-CoV-2 virions Replicate 1	PEG-enriched SARS-CoV-2 virions Replicate 2	PEG-enriched SARS-CoV-2 virions Replicate 3	Dynabead virus enrichment kit enriched SARS-CoV-2 virions Replicate 1	Dynabead virus enrichment kit enriched SARS-CoV-2 virions Replicate 2	Dynabead virus enrichment kit enriched SARS-CoV-2 virions Replicate 3	foldchange PEG vs Dynabeads	ttest PEG vs Dynabead
BC2L-A	20.9199	36.4502	44.6002	1.95626	-0.743756	10.7246	8.54229	0.033169
BC2LCN	8.14428	8.72585	5.11273	0.602544	4.14324	-0.353441	5.00481	0.0216484
ABL	2.20162	12.1636	6.64602	1.88911	2.89913	2.18848	3.01163	0.212231
ACL	1.25492	5.41757	4.29285	0.865766	3.97411	1.79934	1.6516	0.140902
CALSEPA	9.80469	55.7559	54.3696	1.40027	5.43452	11.6707	6.48079	0.119815
PALa	33.5214	4.78108	15.9522	8.96923	3.63584	9.0895	2.50084	0.263348
GS-II	13.5204	20.8821	27.7447	4.96719	10.18	0.032131	4.09419	0.122829
CA	8.28898	31.943	33.0846	-0.35902	4.59373	10.6925	4.91161	0.0735963
MNA-M	23.6496	76.131	41.5017	6.51428	-0.491682	8.90743	9.46296	0.141891
PSA	10.7023	52.5512	25.5619	8.92625	2.62104	1.98855	6.5615	0.213257
LSL-N	21.2583	7.26784	7.0187	5.23847	18.5034	0.803275	1.44814	0.690671
LENTIL	45.8408	105.165	100.012	18.3754	4.80026	21.0565	5.675	0.0859872
GRFT	14.9625	14.0879	21.2708	32.5947	15.8509	8.50043	0.883665	0.824889
GAL3	30.2815	47.9848	40.8788	12.9525	7.12586	12.4597	3.66172	0.0512014
PHA-L	34.6765	126.902	109.898	14.7413	9.64173	17.9291	6.41605	0.12001
HHA	47.3957	82.1073	73.1843	81.331	75.3503	35.3155	1.05568	0.879675
RS-FUC	29.428	43.3073	110.414	18.8185	5.576	29.9996	3.36708	0.16903
PHA-E	71.1762	94.1785	133.552	67.5521	41.9968	73.2373	1.63528	0.160261
RCA 60	39.0078	52.1478	95.1082	4.52132	27.2024	23.3342	3.38305	0.092197
LcH A	4.57084	121.492	100.661	4.59384	-2.53918	-0.0892528	115.357	0.187931
RCA 120	339.035	372.684	451.204	215.381	86.5603	235.827	2.1625	0.0473488
ORYSATA	2.54008	142.607	138.333	-1.91955	5.415	7.38656	26.0504	0.170378
Con A	31.1399	223.312	68.3023	32.4067	8.58789	29.9032	4.55239	0.333395
AMA	157.89	412.735	317.776	131.98	149.142	99.1598	2.33617	0.14579
GNA	189.649	190.089	264.563	236.046	203.242	118.153	1.15582	0.674671
TL	13.7828	292.708	244.034	-0.509432	5.05234	55.8472	9.11614	0.177484
STL	21.8789	308.502	154.699	21.2654	4.314	130.588	3.10616	0.377675
AAL	103.656	148.036	105.873	97.8065	68.3589	48.7463	1.66378	0.161419
ASA	27.7259	236.656	150.488	17.5508	33.1367	129.206	2.3062	0.337845
SBA	7.01363	80.3422	264.579	-1.30715	1.99492	1.90644	135.662	0.264527
PA-IIL	11.6147	472.957	461.362	1.13705	5.46542	10.4747	55.3917	0.17443
NPA	107.639	486.52	398.039	118.134	99.3918	85.8005	3.27106	0.200505
CPA	2.71176	232.974	167.386	-0.829058	0.207623	4.00566	119.103	0.188621
PTL-2	103.72	435.66	453.104	23.022	9.26606	136.046	5.89591	0.114661
PHA-P	24.5767	393.999	368.923	5.44528	3.89767	78.446	8.97035	0.170045
MAA	15.117	165.514	135.4	11.6578	14.5092	23.4092	6.37462	0.181857
BANLEC	328.795	370.279	301.453	369.526	165.644	113.108	1.54336	0.276477
CGL2	20.1424	21.6148	17.9753	19.8365	8.0252	1.19242	2.0559	0.179883
CAA	1.63507	5.44348	9.88829	-2.72264	11.5933	2.05638	1.55274	0.679189
MNA-G	4.2986	12.8889	7.19971	7.94052	3.06827	6.02992	1.43129	0.597443
ABA	-0.449644	7.79701	6.58746	0.148622	-0.402236	0.863967	22.8308	0.232031
CNL	-0.0964691	13.0296	7.52447	0.28829	3.21138	-0.339161	6.47287	0.206477
WGA	-0.935259	7.95244	23.3631	0.908741	14.3206	0.392712	1.94471	0.643605
AAA	0.406315	0.995442	0.390421	2.91245	-1.31458	-1.00677	3.03198	0.811749
MALECTIN	6.27294	13.8696	10.7614	-0.240839	5.04258	7.92208	2.42883	0.0737217
MPL	1.37019	1.70964	2.88201	-1.28567	4.7775	0.892528	1.3598	0.798469
GAL1-S	10.278	39.0961	32.4191	6.86614	1.95588	1.36378	8.03012	0.148159
SSA	6.658	1.26558	0.768419	-0.168319	0.653226	1.39948	4.61263	0.42895
GAL7-S	4.42613	6.60914	10.261	1.55605	-0.763272	3.2845	5.22315	0.0575139
RPA	6.04976	24.59	12.0924	1.77898	4.53681	3.53441	4.3382	0.145513
SNA-I	8.67895	43.7069	25.0455	-0.595382	7.3698	-0.0107103	11.4481	0.0953891
UDA	38.3113	57.4063	57.0901	32.8526	41.4666	18.2861	1.6501	0.178377
SJA	0.484798	3.24536	5.24583	-2.22306	7.82354	0.282039	1.52588	0.754512
ACG	14.7761	41.7124	21.6648	10.9461	7.05918	2.13493	3.88046	0.161848
PA-IL	0.602523	4.48504	9.35057	-2.37078	8.47405	5.57294	1.23654	0.744736
UEA I	0.842878	1.07685	1.46053	0.170109	6.17936	-0.0606919	0.537507	0.687106
Jacalin	-1.75688	3.17135	0.576758	3.63496	1.71519	0.96393	0.315363	0.554195
SNA-II	5.41698	15.2018	13.0613	0.744899	0.893917	-0.938939	48.1229	0.0736963
BPA	0.720248	1.18787	7.75872	12.5496	4.18065	0.128524	0.573402	0.711475
VFA	0.602523	0.717903	1.14642	-1.31521	-0.332305	-0.606919	-1.09422	0.0274082
GAL3C-S	8.73536	60.7442	25.0934	3.15955	3.052	5.04814	8.39924	0.215695
LEA	46.9616	26.8251	65.997	16.1917	28.2026	5.45156	2.80432	0.235596
PTL-1	8.41652	102.767	56.3128	1.82464	6.83963	3.47729	13.7953	0.182472
VVA	7.62678	53.1544	45.7768	9.7965	20.7119	8.11129	2.75916	0.21171
HAA	-1.04808	0.669796	0.156168	0.371554	10.5118	-0.621199	-0.0216441	0.393125
GS-I	0.65648	0.00740106	0.401068	-1.31521	7.98291	0.0392712	0.158782	0.603892
HMA	4.77685	25.1488	14.222	6.71573	8.30492	0.0535517	2.92869	0.240325
IRA	3.05022	2.00569	1.12512	1.16122	2.12664	4.16275	0.8296	0.795203
LPA	0.604976	-0.00740106	-0.0780841	5.6521	9.57017	-0.0392712	0.0342153	0.218004
F17AG	0.42103	4.47024	0.954756	10.7285	4.91085	0.285609	0.367098	0.437148
PPL	6.83704	0.307144	0.81101	-0.283814	4.33189	0.289179	1.83415	0.745148
GAL1	1.69393	8.06345	2.66373	-0.713563	3.81473	0.146375	3.82477	0.0359842
UEA-II	-0.613968	12.7557	2.46142	0.239943	3.35124	-0.32131	4.46598	0.335346
ECA	0.278779	1.26188	1.22095	-0.216665	8.63018	0.514096	0.309334	0.520139
Lotus	4.95344	3.15285	5.18727	2.74055	15.1174	1.49588	0.686868	0.724822
DSA	43.4838	63.5196	58.075	63.3486	104.033	27.0043	0.84923	0.691139
VVA-M	1.10531	13.6438	12.119	4.55892	3.96273	8.74677	1.55591	0.487655
DISCOIDIN II	49.8949	27.1212	52.7565	54.8772	29.3946	8.13628	1.40434	0.520134
EEL	18.8278	14.8317	22.7455	14.5506	6.15008	2.21347	2.46158	0.148146
PWA	0.742321	47.0374	14.4189	2.3484	2.6682	1.27453	9.88673	0.302893
GAL2	0.651575	56.2073	-0.205858	-0.00447656	1.89409	0.392712	24.8226	0.422116
CSA	12.4363	141.012	25.9079	3.40129	-1.70815	6.27269	22.5158	0.314486
GHA	3.24888	29.249	5.57591	2.61162	-0.823445	4.11277	6.45215	0.383193
VRA	0.521587	-0.725304	0.912164	9.30228	2.00955	-0.103533	0.0632074	0.344827
MOA	81.3005	59.9116	119.497	52.3256	19.2255	22.7595	2.76437	0.117583
PSL1A	3.52848	2.87901	0.26797	3.84447	1.46149	-0.678321	1.44252	0.317924
GAL9	1.81411	110.028	37.9773	4.09157	-3.01731	1.49588	58.2922	0.284438
DISCOIDIN I	1.17643	0.518074	0.347829	10.7017	-1.12756	0.671181	0.199344	0.510329
PNA	1.88769	8.57042	17.9487	0.978575	6.44282	2.75613	2.79113	0.315144
LAL	2.93004	2.22402	17.1075	0.838907	3.82937	-0.539087	5.39127	0.413267
WFA	16.3188	67.5383	145.542	5.87235	8.16018	4.3484	12.4803	0.206449
SAMB	0.796279	25.1192	198.983	1.49965	-0.68521	19.7713	10.925	0.348508
DBA	14.987	133.611	23.1768	-0.216665	3.24716	0.589068	47.4574	0.271011
LBA	-1.492	0.177625	-0.477378	-1.73959	2.47467	1.78863	-0.709969	0.230087
SHA	1.12002	1.06205	0.90684	-0.455713	1.73146	0.499816	1.73969	0.569105

[truncated: 17 more sheets: Figure6f , Figure6g, FigureS1a_TableS1, FigureS1b_TableS1, FigureS2c, FigureS4c, FigureS4d, FigureS5, FigureS6a, FigureS6b, FigureS7a, FigureS7b, FigureS7c, TableS2, Table S4, TableS5, TableS6]
